# Supplementary material for: Multiplexed nanomaterial-assisted laser desorption/ionization for pan-cancer diagnosis and classification
Source: Nat Commun. 2022 Feb 1;13:617. doi: 10.1038/s41467-021-26642-9 (PMC8807648; doi:10.1038/s41467-021-26642-9)
Supplement: Supplementary file 5 — Dataset 1 [file 41467_2021_26642_MOESM5_ESM.xlsx]

## Sheet: Data 1
Supplementary Data 1: Comparison of Threshold Selection Results Based on Training Cohort
Threshold value	Accuracy	Sensitivity	Specificity
0.5	0.929	1	0.648
0.6	0.933	1	0.673
0.7	0.948	1	0.745
0.8	0.959	0.998	0.806
0.9	0.966	0.994	0.855
1	0.969	0.987	0.926
1.1	0.969	0.976	0.937
1.2	0.958	0.961	0.945
1.3	0.951	0.95	0.952
1.4	0.947	0.941	0.97
1.5	0.937	0.924	0.984
1.6	0.926	0.91	0.988
1.7	0.901	0.878	0.994
1.8	0.858	0.824	0.994
1.9	0.783	0.727	1
2	0.203	0	1
