# Supplementary material for: Multiplexed nanomaterial-assisted laser desorption/ionization for pan-cancer diagnosis and classification
Source: Nat Commun. 2022 Feb 1;13:617. doi: 10.1038/s41467-021-26642-9 (PMC8807648; doi:10.1038/s41467-021-26642-9)
Supplement: Supplementary file 6 — Dataset 2 [file 41467_2021_26642_MOESM6_ESM.xlsx]

## Sheet: Data 1
Supplementary Data 2: P Value of Top 10 Discriminative m/z Features of Each Cancer Type vs Healthy Control (F-test was used to calculate the p-values)
HCC				NSCLC				PAAD				CRC				GC				PTC
GNS		SiNW		GNS		SiNW		GNS		SiNW		GNS		SiNW		GNS		SiNW		GNS		SiNW
m/z	pvalue	m/z	pvalue	m/z	pvalue	m/z	pvalue	m/z	pvalue	m/z	pvalue	m/z	pvalue	m/z	pvalue	m/z	pvalue	m/z	pvalue	m/z	pvalue	m/z	pvalue
104.999	0.00029	100.939	3e-10	104.999	7e-07	104.982	0.0064	126.992	3.8e-09	108.964	2e-06	104.999	3.5e-13	119.945	1.6e-33	134.099	2e-05	111.942	4.8e-51	104.999	0.0007	100.939	0.00021
105.977	0.0011	103.956	1.7e-06	105.977	5.9e-06	107.993	0.00059	135.089	4.2e-05	111.942	9.7e-13	135.089	0.00013	121.951	2.7e-26	138.952	0.00078	116.92	1.7e-05	105.977	0.00057	104.982	0.0065
164.981	8.9e-23	111.942	2.8e-16	108.993	0.00026	112.907	0.0012	142.954	7.6e-06	120.979	0.00056	142.954	1.5e-14	134.067	1.2e-06	140.944	0.012	120.979	0.0061	161.138	2.1e-06	106.972	2.4e-05
180.999	4.4e-13	123.968	0.0024	119.962	0.00012	114.179	0.0086	149.084	2.5e-25	136.984	1.6e-09	164.981	7e-05	135.037	3.2e-06	161.138	0.007	129.97	7.6e-44	161.961	0.0015	111.942	5.4e-12
220.021	4.7e-09	128.981	0.00088	135.089	0.00023	114.906	0.0015	161.138	0.0058	147.024	2e-19	180.999	1.3e-08	140.926	2.6e-05	188.902	1.6e-06	135.037	2.1e-05	197.02	0.0044	135.037	0.0048
221.029	6.8e-23	134.067	8.3e-12	164.981	1.8e-05	116.92	0.0073	164.981	3.2e-16	162.995	4.2e-13	188.902	5.7e-27	147.024	2.3e-25	219.063	9e-07	140.926	6.7e-39	223.051	4e-05	142.94	0.0006
225.054	7.4e-05	138.929	0.0074	214.061	4.9e-05	123.968	0.0014	172.921	6.8e-34	203.096	1.8e-12	203.106	0.0019	170.037	3e-09	230.165	0.00016	147.024	2.4e-09	311.002	1.3e-07	154.91	0.00031
360.395	6.2e-05	139.939	2.1e-06	258.986	0.0013	147.024	4.2e-07	188.902	5.3e-47	212.89	7.7e-06	214.061	0.0016	180.933	0.00075	360.395	0.011	167.944	3.9e-20	360.395	1.9e-06	160.943	4.8e-05
361.408	4.6e-15	184.116	1.2e-23	360.395	2.7e-17	184.116	0.00018	189.141	1.1e-13	219.08	3.3e-16	360.395	1.3e-16	184.116	3.1e-14	394.013	0.0022	170.891	0.0035	394.013	2.1e-05	170.037	0.0049
409.416	2.3e-05	356.263	1.8e-25	361.408	1.6e-14	198.13	0.0026	203.106	4.6e-26	237.002	0.001	409.416	1.2e-08	219.08	4.6e-09	591.003	0.0024	212.89	5.1e-12	591.003	3.3e-12	184.116	0.0066
