# Supplementary material for: Multiplexed nanomaterial-assisted laser desorption/ionization for pan-cancer diagnosis and classification
Source: Nat Commun. 2022 Feb 1;13:617. doi: 10.1038/s41467-021-26642-9 (PMC8807648; doi:10.1038/s41467-021-26642-9)
Supplement: Supplementary file 7 — Dataset 3 [file 41467_2021_26642_MOESM7_ESM.xlsx]

## Sheet: Data 1
Supplementary Data 3: Single Blind Internal Validation Test Using a Cohort including 161 Patients and 41 Healthy Controls (Threshold=1)
Sample ID	Predicted	Actual	Health / Cancer probability						Probability of each cancer
			HC			Cancer			HCC			NSCLC			PAAD			CRC			GC			PTC
			GNS	SiNW	Fusion	GNS	SiNW	Fusion	GNS	SiNW	Fusion	GNS	SiNW	Fusion	GNS	SiNW	Fusion	GNS	SiNW	Fusion	GNS	SiNW	Fusion	GNS	SiNW	Fusion
HCDS_SHZS_14204_F05	1	1	3.0087e-14	3.07844e-09	3.07847e-09	1	1	2	0.996109	0.987886	1.98399	0.00125798	0.0019874	0.00324538	0.000164637	0.00232457	0.00248921	0.0003974	0.00283642	0.00323382	0.00144626	0.00152777	0.00297402	0.000624324	0.00343828	0.0040626
HCDS_SHZS_14217_D08	1	1	3.0087e-14	9.88098e-14	1.28786e-13	1	1	2	0.844484	0.678098	1.52258	0.0150438	0.00883261	0.0238764	0.0137351	0.0941468	0.107882	0.0543298	0.162723	0.217053	0.0241543	0.052544	0.0766983	0.0482531	0.00365597	0.0519091
HCDS_SHZS_14219_F08	1	1	3.0087e-14	3.0087e-14	6.01741e-14	1	1	2	0.9683	0.740715	1.70901	0.00889815	0.0094712	0.0183693	0.0013671	0.0827547	0.0841218	0.00344594	0.0147707	0.0182167	0.00252868	0.00834174	0.0108704	0.0154604	0.143947	0.159407
HCDS_SHZS_14253_F11	1	1	5.43243e-09	0.0139081	0.0139081	1	0.986092	1.98609	0.98548	0.957328	1.94281	0.00420782	0.00344716	0.00765499	0.00155118	0.00124481	0.002796	0.00379011	0.0215008	0.0252909	0.00238786	0.00823421	0.0106221	0.00258276	0.00824489	0.0108276
HCDS_SHZS_14260_B02	1	1	5.17364e-12	1.09676e-07	1.09682e-07	1	1	2	0.98721	0.9897	1.97691	0.00163758	0.00184539	0.00348297	0.00219889	0.00198709	0.00418598	0.00137674	0.001502	0.00287874	0.00152789	0.00111281	0.0026407	0.00604936	0.00385253	0.00990189
HCDS_SHZS_14270_C02	1	1	1.2326e-08	1.22768e-08	2.46028e-08	1	1	2	0.97865	0.972782	1.95143	0.00252769	0.0044373	0.00696499	0.00409164	0.00468408	0.00877572	0.00348145	0.00503683	0.00851828	0.00222168	0.0032958	0.00551748	0.00902802	0.00976411	0.0187921
HCDS_SHZS_14293_E02	1	1	3.0087e-14	5.9723e-09	5.97233e-09	1	1	2	0.965653	0.983805	1.94946	0.00291353	0.00218729	0.00510082	0.011855	0.00102342	0.0128785	0.00801798	0.00266057	0.0106786	0.00321482	0.00168857	0.00490339	0.00834588	0.00863556	0.0169814
HCDS_SHZS_14296_F02	1	1	5.48894e-13	0.00389913	0.00389913	1	0.996101	1.9961	0.986585	0.997945	1.98453	0.00125462	0.000520297	0.00177492	0.00289168	9.60056e-05	0.00298769	0.00107282	0.000606438	0.00167926	0.00170377	0.00018547	0.00188924	0.00649237	0.000646693	0.00713906
HCDS_SHZS_14312_D05	1	1	8.11184e-12	1.32997e-06	1.32997e-06	1	0.999999	2	0.920057	0.971721	1.89178	0.0061266	0.00648921	0.0126158	0.0326892	0.00280224	0.0354915	0.00573475	0.00589714	0.0116319	0.0108666	0.0057531	0.0166197	0.0245254	0.0073371	0.0318625
HCDS_SHZS_14355_F11	1	1	3.0087e-14	2.27997e-09	2.28e-09	1	1	2	0.982329	0.963087	1.94542	0.00122851	0.00315929	0.00438779	0.00179785	0.0135824	0.0153802	0.00107788	0.00516048	0.00623836	0.0012875	0.00328793	0.00457543	0.0122789	0.0117228	0.0240017
HCDS_SHZS_14365_B02	1	1	4.16487e-08	7.26213e-08	1.1427e-07	1	1	2	0.977389	0.990684	1.96807	0.0038126	0.000893897	0.0047065	0.00560521	0.00122417	0.00682938	0.00301303	0.00220007	0.00521309	0.00225397	0.000694311	0.00294828	0.0079262	0.00430309	0.0122293
HCDS_SHZS_14379_G02	1	1	3.52296e-12	3.79465e-11	4.14695e-11	1	1	2	0.978402	0.979792	1.95819	0.0057317	0.00199924	0.00773094	0.00105736	0.00750533	0.00856269	0.00121744	0.00218612	0.00340356	0.00160941	0.00331691	0.00492632	0.0119822	0.00520037	0.0171826
HCDS_SHZS_14382_H02	1	1	3.0087e-14	1.38697e-11	1.38998e-11	1	1	2	0.994628	0.998842	1.99347	0.000704299	5.26824e-05	0.000756981	0.000358276	0.000728953	0.00108723	0.00160194	4.88405e-05	0.00165078	0.00153493	7.58229e-05	0.00161076	0.00117219	0.000251616	0.00142381
HCDS_SHZS_14386_B05	1	1	7.43849e-14	7.94982e-10	7.95057e-10	1	1	2	0.997882	0.98826	1.98614	0.000472309	0.00155482	0.00202713	0.000156409	0.00150785	0.00166426	0.000201659	0.00214461	0.00234626	0.000514113	0.00266102	0.00317514	0.000773287	0.00387165	0.00464493
HCDS_SHZS_15083_C08	1	1	1.345e-06	2.20653e-10	1.34522e-06	0.999999	1	2	0.984335	0.9855	1.96983	0.00446114	0.00278498	0.00724612	0.00296904	0.00103841	0.00400745	0.00440628	0.00225959	0.00666587	0.000974728	0.000759442	0.00173417	0.00285425	0.00765769	0.0105119
HCDS_SHZS_15087_E08	1	1	6.52789e-08	8.7832e-08	1.53111e-07	1	1	2	0.988298	0.984966	1.97326	0.00401246	0.00226513	0.00627759	0.00240136	0.000626046	0.00302741	0.00327304	0.00154123	0.00481427	0.000842594	0.000627843	0.00147044	0.00117238	0.00997338	0.0111458
HCDS_SHZS_15090_F08	1	1	3.14792e-10	1.27355e-11	3.27528e-10	1	1	2	0.989984	0.991422	1.98141	0.00187139	0.00140875	0.00328015	0.000894511	0.000364649	0.00125916	0.00150317	0.00208581	0.00358898	0.000821162	0.000623379	0.00144454	0.00492575	0.0040955	0.00902125
HCDS_SHZS_15104_C11	1	1	0.00733382	1.41077e-07	0.00733396	0.992666	1	1.99267	0.997967	0.985686	1.98365	0.000433396	0.00482312	0.00525651	0.00027451	0.00121033	0.00148484	0.000779375	0.00181716	0.00259654	0.000128125	0.000834398	0.000962523	0.000417436	0.005629	0.00604644
HCDS_SHZS_15120_H11	1	1	0.00436356	0.00644885	0.0108124	0.995636	0.993551	1.98919	0.988466	0.992356	1.98082	0.00409639	0.00230307	0.00639946	0.000827037	0.0010979	0.00192494	0.00167412	0.00141006	0.00308418	0.000366904	0.00145424	0.00182115	0.0045699	0.00137893	0.00594883
HCDS_SHZS_15130_E02	1	1	9.71858e-07	2.63486e-11	9.71884e-07	0.999999	1	2	0.970467	0.991369	1.96184	0.00292645	0.000596349	0.0035228	0.00300998	0.00287245	0.00588243	0.00426585	0.000571681	0.00483753	0.00587003	0.000936947	0.00680697	0.0134604	0.00365371	0.0171141
HCDS_SHZS_15139_A05	1	1	2.92028e-09	6.10013e-07	6.12933e-07	1	0.999999	2	0.99385	0.953491	1.94734	0.00053063	0.00568547	0.0062161	0.00130985	0.0115924	0.0129022	0.00112875	0.00891285	0.0100416	0.000841772	0.00791597	0.00875774	0.00233906	0.0124019	0.0147409
HCDS_SHZS_15140_B05	1	1	7.85422e-08	4.38643e-08	1.22406e-07	1	1	2	0.988519	0.996323	1.98484	0.00310892	0.000488597	0.00359752	0.00297439	0.00115858	0.00413297	0.00202299	0.000541066	0.00256406	0.00139048	0.000411319	0.0018018	0.00198448	0.00107736	0.00306185
HCDS_SHZS_15147_E05	1	1	3.0087e-14	2.81664e-13	3.11751e-13	1	1	2	0.964605	0.924077	1.88868	0.00741526	0.00482032	0.0122356	0.00197711	0.0317699	0.033747	0.00769717	0.00595644	0.0136536	0.00421378	0.00359922	0.007813	0.0140918	0.0297771	0.0438689
HCDS_SHZS_15171_B08	1	1	0.00347576	5.80427e-06	0.00348156	0.996524	0.999994	1.99652	0.996729	0.988899	1.98563	0.000999395	0.0018726	0.00287199	0.00104506	0.00198435	0.00302941	0.000314959	0.00193337	0.00224833	0.000189752	0.00179746	0.00198721	0.00072225	0.00351363	0.00423588
HCDS_SHZS_15172_C08	1	1	0.00266387	1.80166e-09	0.00266388	0.997336	1	1.99734	0.996327	0.992674	1.989	0.000579861	0.00087187	0.00145173	0.000678589	0.00183615	0.00251474	0.000358392	0.000976812	0.0013352	0.000350583	0.000679144	0.00102973	0.00170515	0.00296232	0.00466746
HCDS_SHZS_15173_D08	1	1	0.00498006	1.28642e-12	0.00498006	0.99502	1	1.99502	0.942933	0.990601	1.93353	0.00534858	0.000817687	0.00616626	0.0184985	0.00175683	0.0202553	0.00314448	0.00054511	0.00368959	0.00330348	0.00102028	0.00432377	0.0267717	0.00525918	0.0320309
HCDS_SHZS_15176_E08	1	1	1.9638e-09	0.0263686	0.0263686	1	0.973631	1.97363	0.900621	0.992671	1.89329	0.00748521	0.00105635	0.00854156	0.0204384	0.00184921	0.0222876	0.0268468	0.000739489	0.0275863	0.0259546	0.00249029	0.0284449	0.0186544	0.00119317	0.0198476
HCDS_SHZS_15215_F02	1	1	1.41194e-11	3.6528e-06	3.65282e-06	1	0.999996	2	0.988618	0.687386	1.676	0.00327928	0.0301216	0.0334009	0.00041824	0.0553827	0.055801	0.000550691	0.0820778	0.0826285	0.00284217	0.0663292	0.0691714	0.00429186	0.0787023	0.0829941
LCDS_SHZS_010_B05	2	2	1.36425e-08	0.378242	0.378242	1	0.621758	1.62176	0.00231806	0.00576882	0.00808688	0.571036	0.216869	0.787905	0.00822325	0.00619848	0.0144217	0.19287	0.49203	0.6849	0.174146	0.0575881	0.231735	0.0514064	0.221546	0.272952
LCDS_SHZS_028_D11	5	2	0.0467334	5.71299e-07	0.0467339	0.953267	0.999999	1.95327	0.00218681	0.00291618	0.00510299	0.261034	0.284982	0.546016	0.0020914	0.00844774	0.0105391	0.18126	0.143928	0.325188	0.533038	0.526689	1.05973	0.0203904	0.0330375	0.0534279
LCDS_SHZS_033_B02	4	2	1.06718e-06	2.29579e-06	3.36297e-06	0.999999	0.999998	2	0.00424467	0.013068	0.0173127	0.166519	0.214201	0.38072	0.00371754	0.0296854	0.033403	0.705132	0.144113	0.849245	0.11401	0.465875	0.579884	0.00637635	0.133058	0.139434
LCDS_SHZS_035_D02	2	2	1.23788e-05	3.10183e-06	1.54806e-05	0.999988	0.999997	1.99998	0.00217349	0.0149792	0.0171526	0.827939	0.653451	1.48139	0.00646411	0.0257292	0.0321933	0.101237	0.145108	0.246345	0.0263258	0.0277091	0.0540349	0.0358604	0.133024	0.168884
LCDS_SHZS_046_G05	2	2	0.0725661	0.27774	0.350306	0.927434	0.72226	1.64969	0.0215036	0.00334912	0.0248527	0.589079	0.976436	1.56551	0.0282766	0.0027778	0.0310544	0.106315	0.00865258	0.114967	0.0244296	0.00481456	0.0292442	0.230397	0.00397	0.234367
LCDS_SHZS_047_H05	2	2	0.0393932	0.259979	0.299372	0.960607	0.740021	1.70063	0.00159254	0.00243825	0.00403079	0.854107	0.842138	1.69624	0.0150079	0.00477393	0.0197819	0.0638138	0.0209281	0.0847419	0.00571921	0.0310141	0.0367333	0.0597592	0.0987081	0.158467
LCDS_SHZS_053_F08	6	2	0.197386	0.00901313	0.206399	0.802614	0.990987	1.7936	0.0395854	0.00410891	0.0436943	0.665045	0.0489965	0.714041	0.00539939	0.00204203	0.00744142	0.245336	0.0118521	0.257188	0.0187254	0.00487036	0.0235958	0.0259094	0.92813	0.95404
LCDS_SHZS_054_G08	2	2	0.0231236	0.0573585	0.0804821	0.976876	0.942642	1.91952	0.00148793	0.00427216	0.00576009	0.985164	0.84433	1.82949	0.000356946	0.00686479	0.00722173	0.00487203	0.018094	0.0229661	0.00275237	0.0415161	0.0442684	0.00536638	0.084923	0.0902894
LCDS_SHZS_057_B11	2	2	0.0136166	0.3638	0.377416	0.986383	0.6362	1.62258	0.00446331	0.00614367	0.010607	0.705942	0.692909	1.39885	0.0158337	0.00660922	0.0224429	0.100841	0.0400639	0.140905	0.0481783	0.110109	0.158287	0.124742	0.144166	0.268908
LCDS_SHZS_069_G02	2	2	0.0309291	0.526001	0.55693	0.969071	0.473999	1.44307	0.00569505	0.00187113	0.00756618	0.828175	0.83972	1.66789	0.00492309	0.00107741	0.00600049	0.0655086	0.0199066	0.0854152	0.0385392	0.0673177	0.105857	0.0571592	0.0701071	0.127266
LCDS_SHZS_071_A05	2	2	0.119476	0.076451	0.195927	0.880524	0.923549	1.80407	0.00122741	0.000998148	0.00222556	0.949138	0.920188	1.86933	0.00148562	0.000950461	0.00243608	0.0137784	0.00601592	0.0197943	0.00539868	0.0101916	0.0155902	0.0289716	0.061656	0.0906276
LCDS_SHZS_074_D05	2	2	0.0132184	0.0227307	0.0359491	0.986782	0.977269	1.96405	0.00177118	0.00711687	0.00888805	0.673141	0.736815	1.40996	0.00177378	0.0148161	0.0165898	0.150184	0.0607562	0.210941	0.0548101	0.11895	0.173761	0.11832	0.0615459	0.179866
LCDS_SHZS_076_F05	2	2	0.249899	0.0183746	0.268274	0.750101	0.981625	1.73173	0.00105499	0.00348027	0.00453526	0.809004	0.895485	1.70449	0.0074116	0.00577277	0.0131844	0.00380742	0.0317583	0.0355657	0.00330124	0.0363455	0.0396467	0.175421	0.0271581	0.202579
LCDS_SHZS_089_C11	2	2	1.28357e-07	0.0546362	0.0546363	1	0.945364	1.94536	0.0126401	0.00276619	0.0154063	0.733854	0.860233	1.59409	0.0124158	0.00127048	0.0136862	0.118217	0.0188591	0.137076	0.0672263	0.0541578	0.121384	0.0556462	0.0627136	0.11836
LCDS_SHZS_097_D02	2	2	0.00418956	0.0777125	0.0819021	0.99581	0.922287	1.9181	0.00184389	0.00565979	0.00750368	0.967783	0.351007	1.31879	0.00332122	0.00818683	0.0115081	0.0114193	0.0481363	0.0595556	0.00994944	0.487974	0.497923	0.00568316	0.0990366	0.10472
LCDS_SHZS_102_A05	2	2	0.175075	0.0980285	0.273104	0.824925	0.901972	1.7269	0.00193365	0.00251688	0.00445053	0.967134	0.882754	1.84989	0.00305396	0.00183274	0.0048867	0.0123241	0.0256139	0.037938	0.00750752	0.0527135	0.0602211	0.00804726	0.0345685	0.0426158
PADS_SHZS_018_C02	3	3	8.41098e-08	0.021507	0.0215071	1	0.978493	1.97849	0.0447743	0.0201204	0.0648947	0.00437233	0.00220496	0.00657729	0.927272	0.884445	1.81172	0.0112934	0.00609057	0.017384	0.00378941	0.00337564	0.00716505	0.00849806	0.0837635	0.0922615
PADS_SHZS_026_H02	3	3	6.62174e-06	0.00300077	0.00300739	0.999993	0.996999	1.99699	0.00500757	0.00557925	0.0105868	0.103417	0.00687662	0.110294	0.387624	0.680938	1.06856	0.076993	0.285432	0.362425	0.0267857	0.00667384	0.0334596	0.400172	0.0145006	0.414673
PADS_SHZS_031_B05	3	3	7.56831e-10	3.0087e-14	7.56861e-10	1	1	2	0.00608347	0.00218669	0.00827016	0.00100254	0.00018502	0.00118756	0.989725	0.984915	1.97464	0.00111055	0.010158	0.0112685	0.000824797	0.0017915	0.0026163	0.00125402	0.000763443	0.00201746
PADS_SHZS_036_G05	3	3	3.0087e-14	2.02645e-11	2.02944e-11	1	1	2	0.000501691	0.00268937	0.00319106	8.75551e-05	0.00158976	0.00167732	0.995853	0.961593	1.95745	0.000373981	0.00673466	0.00710864	0.00277848	0.0229354	0.0257139	0.000405519	0.00445754	0.00486306
PADS_SHZS_039_B08	3	3	1.61397e-09	3.0087e-14	1.614e-09	1	1	2	0.00335826	0.00110691	0.00446517	0.000686938	9.97048e-05	0.000786643	0.993215	0.996915	1.99013	0.000586131	0.000649675	0.00123581	0.0013164	0.000908115	0.00222452	0.000837052	0.000320812	0.00115786
PADS_SHZS_052_C11	3	3	6.79456e-14	3.0087e-14	9.81437e-14	1	1	2	0.00172218	0.0157201	0.0174423	0.000346502	0.000276194	0.000622696	0.993214	0.978145	1.97136	0.00113685	0.00270816	0.00384501	0.00334338	0.00184544	0.00518882	0.00023701	0.00130529	0.0015423
PADS_SHZS_054_E11	3	3	6.71844e-08	3.0087e-14	6.71845e-08	1	1	2	0.00072343	0.02118	0.0219034	0.0098463	0.000917544	0.0107638	0.848937	0.964965	1.8139	0.0446103	0.00551137	0.0501217	0.00987288	0.00398108	0.013854	0.0860098	0.00344467	0.0894545
PADS_SHZS_060_H11	3	3	3.00969e-06	3.0087e-14	3.00969e-06	0.999997	1	2	0.00117312	0.0119223	0.0130955	0.00648499	0.00110006	0.00758505	0.986732	0.917608	1.90434	0.00104227	0.0505956	0.0516379	0.00314657	0.017225	0.0203716	0.0014211	0.0015491	0.0029702
PADS_SHZS_066_D02	3	3	4.10277e-06	3.0087e-14	4.10277e-06	0.999996	1	2	0.0116413	0.010966	0.0226074	0.00177363	0.000141175	0.0019148	0.972918	0.985539	1.95846	0.00564237	0.000983872	0.00662625	0.00255295	0.00126786	0.00382081	0.00547165	0.00110251	0.00657415
PADS_SHZS_070_G02	3	3	0.00927724	2.12774e-09	0.00927725	0.990723	1	1.99072	0.0703066	0.00147463	0.0717812	0.072289	0.00165409	0.0739431	0.770097	0.988638	1.75873	0.0266893	0.00119189	0.0278812	0.0100619	0.00300723	0.0130692	0.0505563	0.00403419	0.0545905
PADS_SHZS_108_G02	3	3	3.0087e-14	2.53235e-08	2.53235e-08	1	1	2	0.00122622	0.00884991	0.0100761	0.000882255	0.00300558	0.00388784	0.963326	0.933376	1.8967	0.00603225	0.0268551	0.0328873	0.0259646	0.0186495	0.0446141	0.002569	0.00926395	0.0118329
PADS_SHZS_109_H02	3	3	1.00165e-09	3.0087e-14	1.00168e-09	1	1	2	0.000488107	0.00036963	0.000857736	0.0105389	2.02162e-05	0.0105592	0.784056	0.997122	1.78118	0.135277	0.0019187	0.137196	0.0275318	0.000160581	0.0276924	0.0421079	0.000409045	0.042517
PADS_SHZS_110_A05	3	3	5.8773e-12	3.0087e-14	5.90727e-12	1	1	2	0.00135479	0.00109122	0.00244601	0.000776408	8.82852e-05	0.000864693	0.9776	0.998502	1.9761	0.009787	0.000101966	0.00988896	0.00599441	0.000199726	0.00619414	0.00448787	1.72429e-05	0.00450511
PADS_SHZS_125_F08	3	3	3.0087e-14	7.71062e-09	7.71065e-09	1	1	2	0.000521362	0.00588078	0.00640214	0.000201859	0.0068136	0.00701546	0.996829	0.972423	1.96925	0.000432999	0.00555208	0.00598508	0.0019283	0.00488504	0.00681334	8.60478e-05	0.00444599	0.00453203
PADS_SHZS_129_H08	3	3	1.98148e-06	1.88394e-09	1.98336e-06	0.999998	1	2	0.00532634	0.00844876	0.0137751	0.0132285	0.0015562	0.0147847	0.945199	0.981037	1.92624	0.00626166	0.00147582	0.00773749	0.0112251	0.00500696	0.0162321	0.0187589	0.0024754	0.0212343
PADS_SHZS_151_F11	3	3	1.02233e-10	2.77962e-07	2.78064e-07	1	1	2	0.0138952	0.0230835	0.0369787	0.0295521	0.0815397	0.111092	0.896828	0.663185	1.56001	0.016596	0.0333818	0.0499777	0.0145986	0.0379514	0.05255	0.0285299	0.160859	0.189389
PADS_SHZS_175_G02	3	3	3.08786e-12	3.0087e-14	3.11795e-12	1	1	2	0.000134845	0.00258318	0.00271802	0.000188408	0.000868403	0.00105681	0.977032	0.937369	1.9144	0.0211633	0.0165108	0.0376741	0.000868145	0.0415224	0.0423906	0.000613316	0.00114635	0.00175966
PADS_SHZS_179_B05	3	3	3.0087e-14	2.5031e-10	2.5034e-10	1	1	2	0.000652716	0.0017819	0.00243462	0.000345996	0.00152756	0.00187356	0.998183	0.976318	1.9745	0.000333204	0.00223397	0.00256717	0.000364717	0.0128329	0.0131976	0.000120254	0.0053058	0.00542605
PADS_SHZS_185_F05	3	3	0.103702	3.0087e-14	0.103702	0.896298	1	1.8963	0.00103426	0.00585206	0.00688632	0.0101811	0.00142149	0.0116026	0.736709	0.891042	1.62775	0.211692	0.0569115	0.268603	0.0250753	0.038951	0.0640263	0.0153082	0.00582161	0.0211298
PADS_SHZS_191_C08	3	3	1.33572e-09	6.95394e-08	7.08751e-08	1	1	2	0.000327752	0.00271028	0.00303803	0.00781835	0.0202664	0.0280848	0.935802	0.790597	1.7264	0.00895516	0.0212863	0.0302415	0.0124173	0.0727808	0.0851981	0.0346799	0.0923594	0.127039
PEHS_SHZS_845_B05	2	0	0.00985982	0.870906	0.880766	0.99014	0.129094	1.11923	0.0228536	0.00137371	0.0242273	0.804729	0.850432	1.65516	0.027477	0.00131817	0.0287952	0.0762704	0.00910172	0.0853722	0.0125772	0.0128328	0.0254101	0.0560926	0.124941	0.181034
PEHS_SHZS_847_D05	0	0	0.929981	0.377628	1.30761	0.0700191	0.622372	0.692391
PEHS_SHZS_852_A08	0	0	0.883268	0.144979	1.02825	0.116732	0.855021	0.971754
PEHS_SHZS_503_C02	0	0	0.569181	0.844099	1.41328	0.430819	0.155901	0.58672
PEHS_SHZS_505_E02	0	0	0.9702	0.914673	1.88487	0.0297997	0.0853268	0.115127
PEHS_SHZS_508_H02	0	0	0.391346	0.701451	1.0928	0.608654	0.298549	0.907203
PEHS_SHZS_514_F05	0	0	0.987592	0.965741	1.95333	0.0124081	0.0342592	0.0466672
PEHS_SHZS_528_D11	0	0	0.944825	0.818215	1.76304	0.0551751	0.181785	0.23696
PEHS_SHZS_545_E05	0	0	0.84957	0.972588	1.82216	0.15043	0.0274123	0.177843
PEHS_SHZS_558_B11	0	0	0.213256	0.902714	1.11597	0.786744	0.097286	0.88403
PEHS_SHZS_577_D05	0	0	0.950696	0.967843	1.91854	0.0493038	0.032157	0.0814608
PEHS_SHZS_586_E08	0	0	0.998033	0.992673	1.99071	0.00196674	0.00732701	0.00929375
PEHS_SHZS_596_F11	0	0	0.953072	0.667564	1.62064	0.0469283	0.332436	0.379364
PEHS_SHZS_603_A05	0	0	0.304845	0.837013	1.14186	0.695155	0.162987	0.858142
PEHS_SHZS_617_F08	0	0	0.96136	0.938351	1.89971	0.0386396	0.0616486	0.100288
PEHS_SHZS_622_C11	0	0	0.618741	0.92408	1.54282	0.381259	0.0759202	0.457179
PEHS_SHZS_635_D05	0	0	0.740994	0.854864	1.59586	0.259006	0.145136	0.404142
PEHS_SHZS_637_F05	0	0	0.566518	0.628645	1.19516	0.433482	0.371355	0.804837
PEHS_SHZS_642_B08	0	0	0.324059	0.695903	1.01996	0.675941	0.304097	0.980038
PEHS_SHZS_676_D08	6	0	1.37488e-09	0.879494	0.879494	1	0.120506	1.12051	0.00536421	0.00202362	0.00738783	0.0064452	0.192318	0.198763	0.00911792	0.00250705	0.011625	0.0012994	0.0251997	0.0264991	0.000408523	0.00739742	0.00780594	0.977365	0.770554	1.74792
PEHS_SHZS_680_H08	0	0	0.997198	0.987448	1.98465	0.00280173	0.0125518	0.0153535
PEHS_SHZS_685_E02	0	0	0.981972	0.251669	1.23364	0.0180282	0.748331	0.766359
PEHS_SHZS_687_G02	0	0	0.99224	0.908649	1.90089	0.0077596	0.0913506	0.0991102
PEHS_SHZS_688_H02	0	0	0.999819	0.43211	1.43193	0.000180921	0.56789	0.568071
PEHS_SHZS_700_A08	0	0	0.998667	0.816224	1.81489	0.00133318	0.183776	0.185109
PEHS_SHZS_705_E08	0	0	0.998329	0.976026	1.97435	0.00167088	0.0239742	0.0256451
PEHS_SHZS_715_E11	0	0	0.979923	0.5	1.47992	0.0200773	0.5	0.520077
PEHS_SHZS_727_B05	0	0	0.980223	0.986223	1.96645	0.0197774	0.013777	0.0335544
PEHS_SHZS_730_E05	0	0	0.995297	0.954638	1.94994	0.00470276	0.0453617	0.0500645
PEHS_SHZS_747_E11	2	0	0.722359	0.262936	0.985295	0.277641	0.737064	1.01471	0.012392	0.000690448	0.0130824	0.242466	0.504168	0.746634	0.0346504	0.000459988	0.0351104	0.0245103	0.316739	0.341249	0.00476091	0.170499	0.17526	0.68122	0.00744392	0.688664
PEHS_SHZS_753_D02	0	0	0.428793	0.952514	1.38131	0.571207	0.0474864	0.618693
PEHS_SHZS_757_F02	0	0	0.994403	0.421055	1.41546	0.00559741	0.578945	0.584542
PEHS_SHZS_773_F08	0	0	0.996573	0.972983	1.96956	0.00342664	0.0270167	0.0304434
PEHS_SHZS_783_A02	0	0	0.996433	0.90044	1.89687	0.00356653	0.09956	0.103127
PEHS_SHZS_798_H05	0	0	0.903281	0.947614	1.85089	0.096719	0.0523861	0.149105
PEHS_SHZS_804_F08	0	0	0.774538	0.877517	1.65206	0.225462	0.122483	0.347945
PEHS_SHZS_806_H08	0	0	0.973124	0.685029	1.65815	0.026876	0.314971	0.341847
PEHS_SHZS_809_C11	0	0	0.611744	0.94516	1.5569	0.388256	0.0548403	0.443096
PEHS_SHZS_814_B02	0	0	0.957054	0.748843	1.7059	0.0429465	0.251157	0.294104
PEHS_SHZS_818_F02	0	0	0.886023	0.30985	1.19587	0.113977	0.69015	0.804127
RCDS_SHZS_168_E02	4	4	0.0356044	0.00971027	0.0453147	0.964396	0.99029	1.95469	0.00120677	0.00226409	0.00347086	0.0210944	0.0373196	0.058414	0.00261818	0.00243804	0.00505622	0.913123	0.466508	1.37963	0.0544204	0.473452	0.527872	0.00753692	0.0180181	0.025555
RCDS_SHZS_171_H02	4	4	9.9704e-09	3.0087e-14	9.97043e-09	1	1	2	0.00547179	0.00251456	0.00798635	0.0514142	0.000480784	0.051895	0.0997969	0.00359079	0.103388	0.699434	0.94256	1.64199	0.0837933	0.0460054	0.129799	0.0600898	0.00484845	0.0649382
RCDS_SHZS_172_A05	4	4	9.08284e-07	2.46614e-12	9.08286e-07	0.999999	1	2	0.00457967	0.001296	0.00587567	0.00860258	0.00122912	0.0098317	0.0740354	0.000962425	0.0749979	0.821684	0.864483	1.68617	0.034612	0.127021	0.161633	0.0564861	0.00500781	0.0614939
RCDS_SHZS_178_E05	4	4	0.00373631	6.36619e-09	0.00373632	0.996264	1	1.99626	0.000128247	0.0088069	0.00893515	0.0131168	0.0117586	0.0248755	0.00486397	0.00807957	0.0129435	0.829559	0.849713	1.67927	0.148247	0.116923	0.265169	0.00408484	0.00471928	0.00880412
RCDS_SHZS_182_A08	4	4	0.00301569	0.0469597	0.0499754	0.996984	0.95304	1.95002	0.00718157	0.00559034	0.0127719	0.0448289	0.0183052	0.0631341	0.0021765	0.00443233	0.00660883	0.887689	0.899234	1.78692	0.0381474	0.0517451	0.0898925	0.019977	0.020693	0.04067
RCDS_SHZS_186_D08	4	4	2.18764e-10	0.0473442	0.0473442	1	0.952656	1.95266	0.00258675	0.0116997	0.0142864	0.0446437	0.0521923	0.096836	0.0471044	0.0184125	0.0655169	0.808052	0.270019	1.07807	0.0351106	0.527118	0.562229	0.0625027	0.120558	0.18306
RCDS_SHZS_190_H08	4	4	6.89594e-06	5.88534e-11	6.896e-06	0.999993	1	1.99999	0.000355798	7.91329e-05	0.000434931	0.0128942	0.0074289	0.0203231	0.0185341	9.44119e-05	0.0186285	0.869323	0.765969	1.63529	0.0907138	0.22573	0.316444	0.00817912	0.00069852	0.00887764
RCDS_SHZS_206_H02	5	4	0.0636686	0.0414768	0.105145	0.936331	0.958523	1.89485	0.000453111	0.00487303	0.00532614	0.00619727	0.121554	0.127751	0.00408266	0.00356811	0.00765077	0.029616	0.569466	0.599082	0.958962	0.278308	1.23727	0.000689066	0.0222309	0.0229199
RCDS_SHZS_213_G05	4	4	2.49778e-06	0.234514	0.234516	0.999998	0.765486	1.76548	0.00063131	0.0205684	0.0211997	0.0324828	0.118914	0.151396	0.00931352	0.0323339	0.0416474	0.909623	0.462223	1.37185	0.0382183	0.169587	0.207806	0.00973093	0.196374	0.206105
RCDS_SHZS_214_H05	4	4	0.440526	0.137134	0.57766	0.559474	0.862866	1.42234	0.00435111	0.013131	0.0174821	0.0346142	0.369732	0.404346	0.00671927	0.0121648	0.0188841	0.923166	0.466416	1.38958	0.0249879	0.0570758	0.0820637	0.00616159	0.081481	0.0876426
RCDS_SHZS_224_B11	4	4	2.65912e-07	1.80061e-06	2.06652e-06	1	0.999998	2	0.0101393	0.00145184	0.0115912	0.117006	0.04014	0.157146	0.0143941	0.000880722	0.0152748	0.484807	0.877138	1.36194	0.35152	0.0739432	0.425464	0.022133	0.0064463	0.0285793
RCDS_SHZS_234_C02	4	4	2.92837e-10	1.79146e-10	4.71982e-10	1	1	2	2.27553e-05	0.000275647	0.000298402	0.00025309	0.000174302	0.000427392	0.00186757	0.00234068	0.00420825	0.977786	0.596076	1.57386	0.0191166	0.400914	0.42003	0.000954351	0.000219504	0.00117386
RCDS_SHZS_241_B05	4	4	4.19261e-08	4.04722e-06	4.08915e-06	1	0.999996	2	0.00071743	0.00348394	0.00420137	0.0188939	0.050702	0.0695959	0.00355587	0.0131851	0.016741	0.509765	0.768696	1.27846	0.463794	0.134418	0.598211	0.00327382	0.0295154	0.0327892
RCDS_SHZS_244_E05	5	4	0.00564437	0.0406905	0.0463349	0.994356	0.959309	1.95367	0.00087439	0.00137752	0.00225191	0.00983109	0.0153236	0.0251547	0.00289778	0.0112648	0.0141626	0.218841	0.20674	0.425582	0.765942	0.762121	1.52806	0.00161326	0.00317313	0.00478639
RCDS_SHZS_246_G05	4	4	1.44268e-05	2.51897e-10	1.44271e-05	0.999986	1	1.99999	1.48847e-05	0.00132654	0.00134143	0.00129027	0.0036045	0.00489478	0.00282966	0.0319038	0.0347334	0.918809	0.482247	1.40106	0.0759849	0.476616	0.552601	0.00107094	0.0043018	0.00537274
RCDS_SHZS_255_H08	4	4	0.5	0.00789835	0.507898	0.5	0.992102	1.4921	0.00197981	0.000772277	0.00275209	0.00968348	0.00917444	0.0188579	0.00416246	0.0018248	0.00598726	0.458259	0.937923	1.39618	0.522906	0.049133	0.572039	0.00300993	0.00117207	0.004182
RCDS_SHZS_262_B02	5	4	0.00679633	2.85116e-11	0.00679633	0.993204	1	1.9932	0.0288221	0.0110132	0.0398352	0.223107	0.0553416	0.278449	0.024046	0.0286543	0.0527003	0.180512	0.445584	0.626095	0.501638	0.362675	0.864314	0.0418748	0.0967321	0.138607
RCDS_SHZS_266_F02	4	4	5.65464e-06	1.05824e-07	5.76046e-06	0.999994	1	1.99999	0.00260042	0.00127526	0.00387568	0.493285	0.0168771	0.510162	0.0199572	0.0025294	0.0224866	0.452794	0.651854	1.10465	0.0144809	0.325219	0.3397	0.0168818	0.00224465	0.0191264
RCDS_SHZS_271_C05	4	4	0.0106327	0.147712	0.158345	0.989367	0.852288	1.84166	0.023324	0.0116207	0.0349447	0.140682	0.607791	0.748472	0.0059044	0.0376377	0.0435421	0.765606	0.226319	0.991924	0.0596416	0.0476872	0.107329	0.0048426	0.0689451	0.0737877
RCDS_SHZS_278_G05	4	4	3.34004e-07	0.539591	0.539592	1	0.460409	1.46041	0.0144161	0.00733926	0.0217553	0.461707	0.280483	0.74219	0.028442	0.00732831	0.0357703	0.312436	0.430778	0.743214	0.12877	0.139151	0.267921	0.0542288	0.13492	0.189149
RCDS_SHZS_281_B08	4	4	0.0144422	6.26348e-08	0.0144423	0.985558	1	1.98556	0.00930433	0.0138849	0.0231892	0.00954889	0.0533511	0.0628999	0.00496231	0.0219755	0.0269379	0.520981	0.698543	1.21952	0.452164	0.186827	0.638991	0.00303954	0.0254182	0.0284577
RCDS_SHZS_284_D08	4	4	0.00277228	0.0461301	0.0489024	0.997228	0.95387	1.9511	0.0021863	0.00609174	0.00827804	0.0138035	0.105992	0.119795	0.00260095	0.010624	0.0132249	0.967762	0.596374	1.56414	0.0133281	0.20684	0.220168	0.000319194	0.0740784	0.0743976
RCDS_SHZS_286_F08	4	4	6.77399e-06	0.11104	0.111047	0.999993	0.88896	1.88895	0.00346127	0.00741898	0.0108803	0.0098815	0.0742202	0.0841017	0.00419317	0.0219528	0.026146	0.950045	0.772358	1.7224	0.03178	0.0384385	0.0702185	0.000638624	0.0856114	0.0862501
RCDS_SHZS_287_G08	4	4	1.34573e-06	2.08794e-07	1.55452e-06	0.999999	1	2	0.011968	0.00585662	0.0178246	0.0429749	0.0146211	0.057596	0.0857287	0.0613034	0.147032	0.599554	0.299832	0.899386	0.254009	0.595273	0.849282	0.00576514	0.023114	0.0288792
RCDS_SHZS_289_A11	4	4	2.79028e-10	2.26563e-12	2.81294e-10	1	1	2	0.00131617	0.000496384	0.00181255	0.00065502	0.000466377	0.0011214	0.000305054	0.00578586	0.00609091	0.961703	0.723612	1.68531	0.0356107	0.267386	0.302997	0.000410225	0.00225346	0.00266368
RCDS_SHZS_532314_E08	4	4	0.144593	5.9496e-07	0.144594	0.855407	0.999999	1.85541	0.000276431	0.00106035	0.00133678	0.00317602	0.000154334	0.00333035	0.00341045	0.000397223	0.00380768	0.988682	0.991786	1.98047	0.00101909	0.00656825	0.00758734	0.00343584	3.3579e-05	0.00346942
RCDS_SHZS_836829_F05	4	4	6.60627e-12	3.6784e-07	3.67847e-07	1	1	2	0.000396043	0.000655437	0.00105148	0.00619066	0.00375543	0.00994609	0.00153069	0.023508	0.0250387	0.98735	0.727631	1.71498	0.00185494	0.243902	0.245757	0.002678	0.000547569	0.00322557
RCDS_SHZS_841119_B02	4	4	1.89622e-06	0.00327056	0.00327246	0.999998	0.996729	1.99673	0.00163471	0.00423941	0.00587412	0.00258225	0.000289671	0.00287192	0.0329477	0.0128782	0.0458259	0.960079	0.972328	1.93241	0.000492973	0.0100822	0.0105751	0.00226314	0.000182753	0.0024459
RCDS_SHZS_842777_B05	4	4	0.00400294	0.0315648	0.0355677	0.995997	0.968435	1.96443	0.0010528	0.000475471	0.00152827	0.00641383	0.000552481	0.00696631	0.00597706	0.000981187	0.00695825	0.982331	0.991252	1.97358	0.000321538	0.00614034	0.00646188	0.00390383	0.000598975	0.0045028
RCDS_SHZS_847197_A11	4	4	2.18106e-06	0.00388055	0.00388273	0.999998	0.996119	1.99612	0.00188805	0.00103794	0.00292598	0.000634727	0.0117877	0.0124224	0.0311614	0.0181504	0.0493118	0.964071	0.776596	1.74067	0.000373724	0.188384	0.188758	0.00187088	0.00404362	0.0059145
RCDS_SHZS_847266_D08	4	4	0.00561537	0.00732618	0.0129415	0.994385	0.992674	1.98706	0.000259751	0.000962578	0.00122233	0.000552383	0.000907083	0.00145947	0.00326772	0.00024896	0.00351668	0.989365	0.993749	1.98311	0.00580722	0.00408483	0.00989205	0.000747649	4.78634e-05	0.000795513
RCDS_SHZS_847916_B11	4	4	5.15202e-06	0.0101628	0.010168	0.999995	0.989837	1.98983	0.00282628	0.00151347	0.00433975	0.000807522	0.00190123	0.00270875	0.0111219	0.00255909	0.0136809	0.983452	0.989678	1.97313	0.000249191	0.00287512	0.00312431	0.00154361	0.001473	0.00301661
RCDS_SHZS_850041_G02	4	4	2.5574e-12	2.62314e-06	2.62314e-06	1	0.999997	2	0.00594499	0.00191612	0.00786111	0.0405394	0.00822331	0.0487627	0.420835	0.00142448	0.422259	0.496707	0.305014	0.801722	0.0290214	0.682283	0.711304	0.00695184	0.00113936	0.0080912
RCDS_SHZS_850429_H02	4	4	1.70188e-07	0.00320597	0.00320614	1	0.996794	1.99679	0.00153759	0.00107155	0.00260914	0.00196515	0.0122728	0.014238	0.00312706	0.00173546	0.00486252	0.989334	0.849465	1.8388	0.00231885	0.134021	0.13634	0.0017176	0.00143414	0.00315174
RCDS_SHZS_851315_G05	4	4	0.00256576	1.18088e-05	0.00257756	0.997434	0.999988	1.99742	0.000193071	0.0013784	0.00157147	0.000861825	0.000530835	0.00139266	0.00334033	0.00241954	0.00575987	0.99249	0.990187	1.98268	0.00230695	0.00502794	0.00733488	0.000807717	0.000456428	0.00126415
RCDS_SHZS_851362_B05	4	4	1.68509e-09	3.61863e-09	5.30372e-09	1	1	2	0.00215516	0.00763327	0.00978843	0.00210606	0.00221367	0.00431973	0.053986	0.0276349	0.0816209	0.926376	0.885765	1.81214	0.0135376	0.0761016	0.0896392	0.00183905	0.000651751	0.0024908
RCDS_SHZS_855139_D08	4	4	0.313839	0.00894304	0.322782	0.686161	0.991057	1.67722	0.000238183	0.00261414	0.00285232	0.000253342	0.0018971	0.00215045	0.00414101	0.004585	0.00872601	0.991525	0.984628	1.97615	0.00187819	0.00398458	0.00586278	0.00196399	0.0022913	0.00425529
RCDS_SHZS_856809_G08	4	4	2.94293e-06	0.205245	0.205248	0.999997	0.794755	1.79475	0.000638916	0.00184642	0.00248533	0.00117256	0.00119175	0.00236432	0.00382089	0.000570963	0.00439186	0.992928	0.992726	1.98565	0.000683029	0.00346949	0.00415252	0.000756894	0.000195709	0.000952603
RCDS_SHZS_860269_E02	4	4	2.215e-09	1.81248e-05	1.8127e-05	1	0.999982	1.99998	0.00428597	0.00648753	0.0107735	0.0140206	0.0397037	0.0537243	0.015443	0.00193688	0.0173799	0.949174	0.672501	1.62167	0.0018403	0.278252	0.280093	0.015236	0.00111895	0.016355
RCDS_SHZS_863520_B08	4	4	2.15318e-07	0.00723928	0.0072395	1	0.992761	1.99276	9.81639e-05	0.00121397	0.00131214	0.00468138	0.0171024	0.0217838	0.00226588	0.00405508	0.00632097	0.977699	0.658304	1.636	0.00417162	0.303989	0.30816	0.0110842	0.0153356	0.0264199
RCDS_SHZS_864479_F08	4	4	4.91847e-09	0.0525506	0.0525506	1	0.947449	1.94745	0.000565139	0.00107919	0.00164433	0.00794671	0.00394499	0.0118917	0.00220942	0.00200201	0.00421143	0.986942	0.877172	1.86411	8.6809e-05	0.115309	0.115396	0.00224951	0.000492435	0.00274195
RCDS_SHZS_865463_A11	4	4	2.48909e-09	0.00328218	0.00328218	1	0.996718	1.99672	0.00411198	0.00456721	0.00867919	0.00133952	0.013057	0.0143965	0.00372718	0.00198387	0.00571105	0.987512	0.973402	1.96091	0.000970392	0.0056861	0.00665649	0.00233872	0.0013038	0.00364252
RCDS_SHZS_870619_B08	4	4	9.64579e-07	0.0771676	0.0771686	0.999999	0.922832	1.92283	0.00121979	0.000503614	0.0017234	0.00270446	0.000976076	0.00368053	0.00175919	0.000417972	0.00217716	0.993081	0.914693	1.90777	0.000598525	0.0833683	0.0839669	0.000636859	4.13483e-05	0.000678207
RCDS_SHZS_871452_H05	4	4	5.19387e-10	0.0748911	0.0748911	1	0.925109	1.92511	0.000598386	0.000675469	0.00127385	0.000830433	0.0463498	0.0471803	0.00446738	0.000202265	0.00466965	0.992173	0.908799	1.90097	0.00139096	0.0435019	0.0448929	0.00053998	0.000471475	0.00101146
RCDS_SHZS_871667_C08	4	4	4.1932e-12	2.74887e-06	2.74888e-06	1	0.999997	2	0.00363375	0.00311796	0.00675172	0.0041203	0.00629875	0.010419	0.00957226	0.000745851	0.0103181	0.980924	0.978669	1.95959	0.000841828	0.0110802	0.011922	0.000907653	8.83103e-05	0.000995963
RCDS_SHZS_876757_B11	4	4	1.85976e-09	0.00297616	0.00297616	1	0.997024	1.99702	0.000227714	0.00165526	0.00188298	0.00452885	0.0102896	0.0148184	0.000603358	0.00146702	0.00207038	0.994006	0.975593	1.9696	5.41385e-05	0.0101443	0.0101984	0.000579963	0.000850794	0.00143076
RCDS_SHZS_878349_C02	4	4	2.34035e-13	0.0095298	0.0095298	1	0.99047	1.99047	0.00121254	0.000760233	0.00197277	0.00392303	0.000938487	0.00486152	0.000920708	0.000614267	0.00153497	0.992485	0.967336	1.95982	0.000697522	0.0295113	0.0302088	0.000760846	0.000839307	0.00160015
GCDS_SHZS_328_C02	5	5	0.151701	1.94067e-13	0.151701	0.848299	1	1.8483	8.39633e-05	0.00036203	0.000445994	0.00205433	0.00931146	0.0113658	0.00418309	0.0153041	0.0194872	0.25348	0.117913	0.371392	0.73755	0.824836	1.56239	0.002649	0.0322735	0.0349225
GCDS_SHZS_333_H02	5	5	0.182942	6.08393e-06	0.182948	0.817058	0.999994	1.81705	0.0198664	0.000486332	0.0203527	0.37378	0.0180406	0.391821	0.0218956	0.00288875	0.0247843	0.264161	0.19833	0.462492	0.199426	0.778799	0.978226	0.120871	0.00145448	0.122325
GCDS_SHZS_336_C05	5	5	6.87289e-07	0.0310804	0.0310811	0.999999	0.96892	1.96892	0.00064146	0.000554103	0.00119556	0.0254815	0.00871592	0.0341974	0.0103172	0.00207141	0.0123886	0.14046	0.0427094	0.183169	0.812995	0.938036	1.75103	0.0101049	0.00791298	0.0180178
GCDS_SHZS_348_G08	4	5	0.613252	8.87483e-06	0.613261	0.386748	0.999991	1.38674	4.8767e-05	0.00401193	0.0040607	0.00174046	0.0987091	0.10045	0.0108037	0.00479192	0.0155956	0.769782	0.209687	0.979469	0.212557	0.637857	0.850413	0.00506799	0.0449438	0.0500118
GCDS_SHZS_350_A11	5	5	4.53443e-10	1.49669e-09	1.95013e-09	1	1	2	0.000731387	0.00612699	0.00685837	0.00602005	0.02718	0.0332001	0.000757914	0.0170954	0.0178533	0.613527	0.234994	0.848521	0.373468	0.709577	1.08305	0.00549506	0.00502633	0.0105214
GCDS_SHZS_356_G11	5	5	0.0436322	1.04028e-06	0.0436332	0.956368	0.999999	1.95637	0.00701282	0.00143377	0.00844659	0.10138	0.0480702	0.14945	0.0115853	0.00368882	0.0152741	0.299364	0.376041	0.675405	0.558793	0.56651	1.1253	0.0218647	0.00425567	0.0261203
GCDS_SHZS_359_D02	4	5	0.00722863	3.54616e-08	0.00722867	0.992771	1	1.99277	0.000841585	0.00205324	0.00289483	0.0649361	0.0145286	0.0794647	0.0131288	0.0325892	0.045718	0.49093	0.464563	0.955492	0.417018	0.418742	0.83576	0.013146	0.0675241	0.0806701
GCDS_SHZS_371_H05	5	5	1.50715e-07	1.8789e-10	1.50903e-07	1	1	2	0.00257625	0.00163461	0.00421086	0.00171947	0.0242309	0.0259503	0.000481777	0.00414974	0.00463152	0.0119227	0.45135	0.463272	0.982885	0.512932	1.49582	0.000414353	0.00570308	0.00611744
GCDS_SHZS_386_G11	5	5	0.155176	5.42985e-11	0.155176	0.844824	1	1.84482	0.000118416	0.00102989	0.0011483	0.00268803	0.00330739	0.00599542	0.00693456	0.0126245	0.0195591	0.360879	0.343454	0.704333	0.628049	0.626788	1.25484	0.00133109	0.0127962	0.0141273
GCDS_SHZS_387_A02	5	5	0.0901471	7.29622e-10	0.0901471	0.909853	1	1.90985	0.00273013	0.000949835	0.00367996	0.0744839	0.0666302	0.141114	0.00755107	0.0113898	0.0189409	0.211992	0.254168	0.46616	0.695426	0.627732	1.32316	0.00781647	0.0391302	0.0469467
GCDS_SHZS_392_F02	5	5	0.118607	0.00320841	0.121815	0.881393	0.996792	1.87818	0.000295738	0.00321142	0.00350715	0.00583372	0.09999	0.105824	0.000382778	0.0079649	0.00834768	0.132674	0.0877395	0.220413	0.855113	0.752946	1.60806	0.0057015	0.0481483	0.0538498
GCDS_SHZS_397_C05	5	5	0.00286788	9.0651e-08	0.00286797	0.997132	1	1.99713	0.000242787	0.00116749	0.00141028	0.0103004	0.0111813	0.0214817	0.000811652	0.0425708	0.0433825	0.0341815	0.0494517	0.0836333	0.954312	0.886958	1.84127	0.000151781	0.0086707	0.00882248
GCDS_SHZS_404_B08	5	5	2.5524e-13	1.23649e-05	1.23649e-05	1	0.999988	1.99999	0.000591143	0.000367211	0.000958354	0.000379281	0.000543233	0.000922514	0.000607672	0.00120909	0.00181677	0.0930479	0.545684	0.638732	0.903972	0.451898	1.35587	0.0014023	0.000297547	0.00169984
GCDS_SHZS_411_A11	4	5	0.00278799	3.00515e-10	0.00278799	0.997212	1	1.99721	0.00107533	0.00278874	0.00386407	0.00705838	0.0645577	0.071616	0.00051957	0.00779292	0.00831249	0.599335	0.557392	1.15673	0.324185	0.334169	0.658354	0.0678264	0.0333003	0.101127
GCDS_SHZS_415_E11	4	5	1.37911e-06	0.00368767	0.00368905	0.999999	0.996312	1.99631	0.000908258	0.0073203	0.00822856	0.0238939	0.0159472	0.039841	0.0129731	0.0877224	0.100695	0.712882	0.222722	0.935604	0.203124	0.641053	0.844177	0.0462189	0.025235	0.071454
GCDS_SHZS_416_F11	5	5	1.26964e-10	2.41353e-08	2.42622e-08	1	1	2	0.000372547	0.000576062	0.000948609	0.000695082	0.0119821	0.0126771	8.27535e-05	0.00433104	0.0044138	0.0713309	0.468708	0.540039	0.927268	0.51018	1.43745	0.000250264	0.00422302	0.00447329
GCDS_SHZS_417_G11	5	5	1.17788e-11	1.00452e-06	1.00453e-06	1	0.999999	2	0.00119636	0.00409933	0.00529569	0.00120318	0.0128712	0.0140744	0.000702771	0.0654153	0.0661181	0.0259811	0.340823	0.366804	0.97077	0.566696	1.53747	0.000146807	0.0100949	0.0102417
GCDS_SHZS_423_F02	5	5	4.30681e-10	3.0087e-14	4.30711e-10	1	1	2	6.89165e-05	0.00327491	0.00334383	0.000290525	0.000329321	0.000619847	0.000204016	0.261479	0.261683	0.00321743	0.247537	0.250755	0.995564	0.487014	1.48258	0.000654713	0.000365574	0.00102029
GCDS_SHZS_424_G02	5	5	0.00855242	6.70632e-06	0.00855912	0.991448	0.999993	1.99144	0.00129024	0.0106876	0.0119779	0.0376141	0.0240226	0.0616367	0.000776108	0.175781	0.176557	0.1171	0.116309	0.233409	0.841478	0.645832	1.48731	0.00174142	0.0273674	0.0291088
GCDS_SHZS_426_A05	5	5	6.10605e-06	5.20828e-09	6.11125e-06	0.999994	1	1.99999	0.000366511	0.00100539	0.0013719	0.0188466	0.0359403	0.0547869	0.0211396	0.00490813	0.0260477	0.633844	0.173348	0.807192	0.296531	0.779185	1.07572	0.0292722	0.00561361	0.0348858
GCDS_SHZS_437_C08	5	5	1.76159e-06	0.00324961	0.00325137	0.999998	0.99675	1.99675	0.00488496	0.0148185	0.0197035	0.0654197	0.0491261	0.114546	0.00504019	0.116174	0.121214	0.0403096	0.151422	0.191732	0.88082	0.546707	1.42753	0.0035252	0.121752	0.125278
GCDS_SHZS_441_G08	5	5	9.45111e-07	0.0834178	0.0834187	0.999999	0.916582	1.91658	0.000168717	0.00625186	0.00642058	0.000670161	0.378351	0.379021	2.54922e-05	0.0165058	0.0165313	0.00194381	0.123558	0.125502	0.997191	0.0791376	1.07633	1.09485e-06	0.396196	0.396197
GCDS_SHZS_450_G11	5	5	1.98332e-10	0.604809	0.604809	1	0.395191	1.39519	0.00792928	0.0082632	0.0161925	0.0017856	0.394677	0.396462	0.000781665	0.0159925	0.0167742	0.0432717	0.132234	0.175506	0.945477	0.210722	1.1562	0.000754831	0.238111	0.238866
TCDS_SHZS_0316_B05	6	6	7.45121e-08	6.31857e-09	8.08307e-08	1	1	2	0.0015706	0.00580109	0.00737169	0.0550467	0.0931018	0.148148	0.00278953	0.0102575	0.013047	0.000169817	0.00598741	0.00615722	0.000338319	0.00595734	0.00629566	0.940085	0.878895	1.81898
TCDS_SHZS_0317_C05	6	6	0.00332521	0.188493	0.191818	0.996675	0.811507	1.80818	0.000371314	0.00653291	0.00690422	0.00404264	0.0191818	0.0232245	0.0125316	0.0035212	0.0160528	0.00186078	0.0187942	0.0206549	0.00128046	0.0122751	0.0135556	0.979913	0.939695	1.91961
TCDS_SHZS_0329_G08	6	6	0.0431668	0.00765326	0.0508201	0.956833	0.992347	1.94918	0.000200075	0.00443429	0.00463436	0.0148895	0.0938617	0.108751	0.00459182	0.0054219	0.0100137	0.00258919	0.00964085	0.01223	0.00255527	0.00699648	0.00955176	0.975174	0.879645	1.85482
TCDS_SHZS_0331_A11	6	6	0.687143	0.0291903	0.716333	0.312857	0.97081	1.28367	0.0301335	0.0795641	0.109698	0.0185771	0.0410302	0.0596073	0.00600068	0.0782357	0.0842364	0.00671817	0.017491	0.0242091	0.00400439	0.0138683	0.0178727	0.934566	0.769811	1.70438
TCDS_SHZS_0337_G11	6	6	0.0463666	0.0235218	0.0698884	0.953633	0.976478	1.93011	0.00117405	0.0328402	0.0340142	0.179479	0.144933	0.324412	0.0157412	0.0123235	0.0280647	0.0324199	0.0858873	0.118307	0.0301907	0.161961	0.192152	0.740995	0.562055	1.30305
TCDS_SHZS_0339_A02	6	6	0.990526	0.00594848	0.996475	0.00947382	0.994052	1.00353	0.015484	0.0223989	0.0378829	0.0262083	0.0930427	0.119251	0.00637121	0.0246602	0.0310315	0.0124866	0.0113561	0.0238426	0.00476683	0.0110499	0.0158167	0.934683	0.837492	1.77218
TCDS_SHZS_0344_F02	6	6	1.39434e-06	0.00297343	0.00297483	0.999999	0.997027	1.99703	0.00129417	0.00413845	0.00543262	0.00268382	0.0540636	0.0567474	0.0041365	0.0113921	0.0155286	0.000592129	0.0256194	0.0262115	0.000269314	0.0174929	0.0177622	0.991024	0.887294	1.87832
TCDS_SHZS_0345_G02	6	6	0.703411	0.023292	0.726703	0.296589	0.976708	1.2733	0.00311091	0.0179373	0.0210482	0.00200117	0.209044	0.211045	0.00160111	0.0230267	0.0246278	0.000512359	0.146782	0.147294	0.000667063	0.215364	0.216032	0.992107	0.387845	1.37995
TCDS_SHZS_0352_F05	6	6	0.00612724	0.65537	0.661498	0.993873	0.34463	1.3385	0.00294509	0.00568069	0.00862578	0.066457	0.298523	0.36498	0.028561	0.00571375	0.0342748	0.118366	0.0871933	0.205559	0.0149136	0.0237384	0.0386519	0.768757	0.57915	1.34791
TCDS_SHZS_0365_C11	6	6	0.0493706	0.0657432	0.115114	0.950629	0.934257	1.88489	0.000706662	0.00349857	0.00420523	0.00922372	0.0303598	0.0395836	0.00527314	0.0106939	0.0159671	0.0082139	0.0388015	0.0470154	0.000782283	0.0457401	0.0465224	0.9758	0.870906	1.84671
TCDS_SHZS_0367_E11	6	6	0.0237584	0.195334	0.219092	0.976242	0.804666	1.78091	0.00431239	0.00249743	0.00680982	0.181691	0.153986	0.335677	0.00747257	0.00616068	0.0136333	0.00337045	0.0874078	0.0907782	0.00052906	0.0087134	0.00924246	0.802624	0.741235	1.54386
TCDS_SHZS_0372_C02	6	6	0.00659882	0.0268859	0.0334848	0.993401	0.973114	1.96652	0.00586018	0.0185589	0.0244191	0.169245	0.0296148	0.198859	0.0166151	0.00999453	0.0266096	0.0152053	0.007281	0.0224863	0.00299703	0.00240401	0.00540104	0.790078	0.932147	1.72222
TCDS_SHZS_0375_F02	6	6	0.00666943	0.0932031	0.0998725	0.993331	0.906797	1.90013	0.0196948	0.00855431	0.0282491	0.291996	0.0968618	0.388858	0.0815278	0.0210656	0.102593	0.126852	0.196805	0.323657	0.0191104	0.0289622	0.0480726	0.460818	0.647751	1.10857
TCDS_SHZS_0378_A05	6	6	0.123124	0.0996332	0.222757	0.876876	0.900367	1.77724	0.023986	0.00580436	0.0297904	0.0826502	0.0149084	0.0975585	0.00935947	0.00272591	0.0120854	0.0282931	0.00661068	0.0349038	0.00286267	0.00187507	0.00473775	0.852849	0.968076	1.82092
TCDS_SHZS_0383_F05	6	6	0.328133	0.101206	0.429339	0.671867	0.898794	1.57066	0.00291491	0.00870637	0.0116213	0.125775	0.0303117	0.156087	0.0105412	0.0485962	0.0591374	0.0499789	0.0149626	0.0649415	0.0227573	0.00523329	0.0279906	0.788033	0.89219	1.68022
TCDS_SHZS_0386_A08	6	6	0.0142124	0.118135	0.132348	0.985788	0.881865	1.86765	0.00260765	0.00420015	0.0068078	0.00443284	0.018635	0.0230678	0.00989194	0.0014046	0.0112965	0.00545839	0.00566439	0.0111228	0.000534068	0.00698446	0.00751853	0.977075	0.963111	1.94019
TCDS_SHZS_0394_A11	6	6	0.0333485	0.12502	0.158368	0.966651	0.87498	1.84163	0.0371832	0.0385542	0.0757374	0.0171749	0.037296	0.0544709	0.00696397	0.0150303	0.0219943	0.00445006	0.00614837	0.0105984	0.00145496	0.00245416	0.00390912	0.932773	0.900517	1.83329
TCDS_SHZS_0409_A05	6	6	0.469942	1.47855e-05	0.469957	0.530058	0.999985	1.53004	0.00964096	0.000414201	0.0100552	0.00946776	0.0146678	0.0241356	0.0341256	0.000435234	0.0345609	0.00533568	0.000843892	0.00617957	0.00117516	0.00163413	0.00280929	0.940255	0.982005	1.92226
TCDS_SHZS_0413_E05	6	6	2.47238e-06	0.0339881	0.0339905	0.999998	0.966012	1.96601	0.00453986	0.00156246	0.00610232	0.0136016	0.0425204	0.0561221	0.00547957	0.0116799	0.0171595	0.00217692	0.00767865	0.00985557	0.000858762	0.0218214	0.0226802	0.973343	0.914737	1.88808
TCDS_SHZS_0418_B08	6	6	0.410583	0.236977	0.64756	0.589417	0.763023	1.35244	0.000421916	0.00170705	0.00212897	0.00316701	0.0826004	0.0857674	0.00154797	0.00176505	0.00331301	0.00419427	0.0172335	0.0214277	0.000597754	0.0150082	0.015606	0.990071	0.881686	1.87176
TCDS_SHZS_0428_D11	6	6	0.138655	0.0130962	0.151751	0.861345	0.986904	1.84825	0.00123628	0.00254006	0.00377634	0.00222656	0.0078435	0.0100701	0.00147269	0.0044335	0.00590618	0.0011495	0.0220321	0.0231816	0.000319055	0.00583348	0.00615254	0.993596	0.957317	1.95091
TCDS_SHZS_0429_E11	6	6	0.0151636	0.100164	0.115328	0.984836	0.899836	1.88467	0.00290002	0.00361974	0.00651977	0.00917557	0.0659292	0.0751048	0.0102568	0.00524006	0.0154969	0.010761	0.0689729	0.0797339	0.0023882	0.0989519	0.10134	0.964518	0.757286	1.7218
TCDS_SHZS_0436_D02	6	6	0.0111894	0.0492653	0.0604546	0.988811	0.950735	1.93955	0.0031319	0.00491867	0.00805057	0.022812	0.152359	0.175171	0.0486597	0.046717	0.0953768	0.00204137	0.0234413	0.0254827	0.00131809	0.0219601	0.0232782	0.922037	0.750604	1.67264
TCDS_SHZS_0438_F02	6	6	0.0721257	0.244243	0.316369	0.927874	0.755757	1.68363	0.000584519	0.00258111	0.00316563	0.0279386	0.084638	0.112577	0.00402774	0.00189262	0.00592036	0.00433035	0.00386283	0.00819318	0.00367306	0.00106827	0.00474133	0.959446	0.905957	1.8654
TCDS_SHZS_0445_E05	6	6	0.322092	0.0608823	0.382974	0.677908	0.939118	1.61703	0.000272529	0.00320633	0.00347885	0.00587081	0.11282	0.118691	0.00820233	0.0233982	0.0316005	0.00205848	0.0100121	0.0120706	0.00486378	0.0126643	0.0175281	0.978732	0.837899	1.81663
TCDS_SHZS_0450_B08	0	6	0.510623	0.511481	1.0221	0.489377	0.488519	0.977896
TCDS_SHZS_0467_C02	6	6	0.259832	0.0059046	0.265736	0.740168	0.994095	1.73426	0.000403206	0.00726631	0.00766951	0.0815831	0.0355995	0.117183	0.0102642	0.0192282	0.0294924	0.14499	0.166377	0.311367	0.00702634	0.064158	0.0711843	0.755733	0.707371	1.4631
TCDS_SHZS_0468_D02	6	6	0.198114	0.335505	0.533619	0.801886	0.664495	1.46638	0.000468636	0.00370444	0.00417307	0.00967659	0.220946	0.230622	0.00833631	0.0115297	0.019866	0.007087	0.0282786	0.0353656	0.000912559	0.0253949	0.0263075	0.973519	0.710147	1.68367
