# Supplementary material for: Multiplexed nanomaterial-assisted laser desorption/ionization for pan-cancer diagnosis and classification
Source: Nat Commun. 2022 Feb 1;13:617. doi: 10.1038/s41467-021-26642-9 (PMC8807648; doi:10.1038/s41467-021-26642-9)
Supplement: Supplementary file 8 — Dataset 4 [file 41467_2021_26642_MOESM8_ESM.xlsx]

## Sheet: Data 1
Supplementary Data 4: Single Blind External Validation Test Using a Cohort including 145 Patients and 30 Healthy Controls (Threshold=1)
Sample ID	Predicted	Actual	Health / Cancer probability						Probability of each cancer
			HC			Cancer			HCC			NSCLC			PAAD			CRC			GC			PTC
			GNS	SiNW	Fusion	GNS	SiNW	Fusion	GNS	SiNW	Fusion	GNS	SiNW	Fusion	GNS	SiNW	Fusion	GNS	SiNW	Fusion	GNS	SiNW	Fusion	GNS	SiNW	Fusion
HCDS_HFYD_1410_E04	1	1	0.00274035	0.00454357	0.00728392	0.99726	0.995456	1.99272	0.916642	0.928276	1.84492	0.0102642	0.00932281	0.019587	0.0122639	0.0124147	0.0246786	0.0195963	0.0090621	0.0286584	0.0131843	0.00398287	0.0171671	0.0280497	0.0369415	0.0649912
HCDS_HFYD_1412_A09	1	1	0.00365815	5.08203e-06	0.00366324	0.996342	0.999995	1.99634	0.916714	0.962516	1.87923	0.01551	0.00337384	0.0188838	0.0203249	0.0176681	0.037993	0.0215837	0.00279818	0.0243819	0.00809991	0.00354778	0.0116477	0.0177671	0.010096	0.0278631
HCDS_HFYD_1434_B09	1	1	4.26881e-13	1.50877e-06	1.50877e-06	1	0.999998	2	0.994003	0.969676	1.96368	0.00149858	0.00514256	0.00664114	0.000415687	0.00542219	0.00583787	0.000473313	0.00258888	0.00306219	0.00210575	0.00279307	0.00489882	0.00150317	0.0143769	0.0158801
HCDS_HFYD_1450_D09	5	1	0.0074429	3.0087e-14	0.0074429	0.992557	1	1.99256	0.000135603	0.00237977	0.00251537	0.000938443	0.00448911	0.00542755	0.000193605	0.00112453	0.00131813	0.0183132	0.363618	0.381932	0.980381	0.620348	1.60073	3.81767e-05	0.00804076	0.00807893
HCDS_HFYD_1468_G04	5	1	0.00867709	0.0216653	0.0303424	0.991323	0.978335	1.96966	0.000717619	0.000904526	0.00162214	0.0867818	0.0167132	0.103495	0.0106388	0.00302692	0.0136658	0.440602	0.204166	0.644767	0.431148	0.739962	1.17111	0.0301118	0.0352281	0.06534
HCDS_HFYD_1494_D09	5	1	2.94443e-06	0.125116	0.125119	0.999997	0.874884	1.87488	0.00384569	0.0219551	0.0258008	0.00211	0.72476	0.72687	0.00785205	0.0125595	0.0204115	0.180918	0.0392964	0.220214	0.800808	0.0874342	0.888242	0.00446626	0.113995	0.118461
HCDS_HFYD_1495_C04	1	1	0.00320091	0.00257012	0.00577103	0.996799	0.99743	1.99423	0.958923	0.974234	1.93316	0.00629614	0.00334951	0.00964565	0.0043412	0.00820844	0.0125496	0.00166662	0.00259847	0.00426509	0.00570265	0.00241636	0.00811901	0.0230707	0.0091929	0.0322636
HCDS_HFYD_1512_H04	1	1	4.00289e-09	0.00409352	0.00409352	1	0.995906	1.99591	0.942036	0.895175	1.83721	0.00585576	0.0147985	0.0206543	0.0263994	0.0152575	0.0416569	0.00819975	0.0111971	0.0193969	0.00876745	0.010671	0.0194384	0.00874166	0.0529005	0.0616422
HCDS_HFYD_1514_B09	1	1	2.24647e-11	4.01901e-14	2.25049e-11	1	1	2	0.826889	0.564739	1.39163	0.0136749	0.0109053	0.0245802	0.0143574	0.172509	0.186866	0.106297	0.112375	0.218672	0.028086	0.124713	0.152799	0.010696	0.0147586	0.0254546
HCDS_HFYD_1526_C09	1	1	2.19474e-06	0.0164649	0.0164671	0.999998	0.983535	1.98353	0.983074	0.987409	1.97048	0.00545432	0.00218189	0.00763622	0.00240207	0.00138144	0.0037835	0.000866229	0.00189564	0.00276187	0.00142859	0.00099195	0.00242054	0.0067743	0.00614034	0.0129146
HCDS_HFYD_1530_B09	1	1	6.52852e-09	3.72036e-13	6.52889e-09	1	1	2	0.939243	0.665327	1.60457	0.0296838	0.0154641	0.0451479	0.00359216	0.189029	0.192621	0.00193577	0.018282	0.0202178	0.00520792	0.0137812	0.0189891	0.0203372	0.0981167	0.118454
HCDS_HFYD_1538_D09	1	1	9.38336e-09	0.00378475	0.00378476	1	0.996215	1.99622	0.948795	0.97051	1.9193	0.0254798	0.00418999	0.0296698	0.00908725	0.00281793	0.0119052	0.000676007	0.00381492	0.00449093	0.000566366	0.00108424	0.0016506	0.0153956	0.017583	0.0329787
HCDS_HFYD_1550_C09	1	1	5.06863e-10	0.00566795	0.00566795	1	0.994332	1.99433	0.952102	0.90959	1.86169	0.0213432	0.00639898	0.0277422	0.0128681	0.0375682	0.0504364	0.0032973	0.00991137	0.0132087	0.00330315	0.0126695	0.0159727	0.00708661	0.0238624	0.030949
HCDS_HFYD_1559_A07	1	1	5.97922e-12	1.62745e-06	1.62745e-06	1	0.999998	2	0.960211	0.956485	1.9167	0.0059028	0.00606271	0.0119655	0.025493	0.00889732	0.0343903	0.00229787	0.00554023	0.0078381	0.00141001	0.00589816	0.00730817	0.00468507	0.0171162	0.0218013
HCDS_HFYD_1570_A09	1	1	1.89262e-05	0.0293522	0.0293711	0.999981	0.970648	1.97063	0.965768	0.990567	1.95634	0.0077793	0.00221243	0.00999172	0.00220495	0.000700571	0.00290553	0.00202354	0.000687912	0.00271146	0.00614176	0.00085486	0.00699662	0.016082	0.00497686	0.0210589
HCDS_HFYD_1577_A09	1	1	1.08718e-06	3.86039e-08	1.12579e-06	0.999999	1	2	0.969056	0.995706	1.96476	0.00374801	0.000608289	0.0043563	0.00954909	0.00195431	0.0115034	0.00741855	0.000264437	0.00768299	0.00420591	0.000463266	0.00466917	0.00602276	0.00100398	0.00702674
HCDS_HFYD_1583_C09	1	1	0.00401032	0.0112526	0.015263	0.99599	0.988747	1.98474	0.995429	0.736005	1.73143	0.0011652	0.0383582	0.0395234	0.000495886	0.0501086	0.0506045	0.000345605	0.0282999	0.0286455	0.000706245	0.0273247	0.028031	0.00185777	0.119904	0.121762
HCDS_HFYD_1592_A09	1	1	2.2813e-08	0.0102337	0.0102338	1	0.989766	1.98977	0.946815	0.941697	1.88851	0.0107431	0.00735157	0.0180947	0.0142912	0.00542233	0.0197135	0.00136306	0.00903565	0.0103987	0.00199268	0.00525782	0.00725051	0.0247952	0.031236	0.0560312
HCDS_HFYD_1594_F04	1	1	4.08704e-07	0.0317584	0.0317588	1	0.968242	1.96824	0.988176	0.860635	1.84881	0.00159093	0.00895389	0.0105448	0.0035271	0.00814607	0.0116732	0.0013387	0.0512965	0.0526352	0.00304979	0.0241079	0.0271577	0.00231731	0.0468607	0.049178
HCDS_HFYD_1597_D04	1	1	0.00542948	3.78788e-07	0.00542986	0.994571	1	1.99457	0.976445	0.976732	1.95318	0.0110718	0.00427273	0.0153445	0.00234359	0.00373697	0.00608057	0.00272237	0.00297101	0.00569338	0.00111916	0.00103309	0.00215225	0.0062986	0.0112543	0.0175529
HCDS_HFYD_1612_E09	1	1	8.64508e-09	2.30422e-08	3.16873e-08	1	1	2	0.991287	0.974642	1.96593	0.00274978	0.00340198	0.00615175	0.00128966	0.00637091	0.00766057	0.000353357	0.00304356	0.00339691	0.00198707	0.00447474	0.00646181	0.00233352	0.00806731	0.0104008
HCDS_HFYD_1618_B09	1	1	0.00337984	0.172555	0.175935	0.99662	0.827445	1.82406	0.996895	0.993069	1.98996	0.000319417	0.00114226	0.00146168	0.00100874	0.000300727	0.00130947	0.000359724	0.000987342	0.00134707	0.000493554	0.000723094	0.00121665	0.000923087	0.00377753	0.00470061
HCDS_HFYD_1726_A07	1	1	1.12841e-07	0.0110778	0.0110779	1	0.988922	1.98892	0.984359	0.974707	1.95907	0.00221879	0.0034777	0.00569649	0.00448942	0.00574995	0.0102394	0.00248483	0.00244061	0.00492544	0.00212958	0.00203367	0.00416325	0.0043185	0.0115914	0.0159099
HCDS_HFYD_1772_C09	1	1	1.36355e-05	0.0172512	0.0172648	0.999986	0.982749	1.98274	0.927919	0.94437	1.87229	0.0128567	0.007038	0.0198947	0.0141274	0.016785	0.0309123	0.0259385	0.00778858	0.0337271	0.00602754	0.0114769	0.0175044	0.0131313	0.0125416	0.0256729
HCDS_HFYD_1814_B04	1	1	3.36273e-06	5.73584e-06	9.09857e-06	0.999997	0.999994	1.99999	0.969234	0.903227	1.87246	0.00295956	0.0116301	0.0145897	0.0130044	0.0145725	0.0275769	0.00441138	0.0136447	0.0180561	0.00347589	0.0109503	0.0144261	0.00691446	0.0459752	0.0528897
HCDS_HFYD_1856_C04	1	1	3.22547e-07	0.00306197	0.00306229	1	0.996938	1.99694	0.904401	0.906401	1.8108	0.0152251	0.00974076	0.0249658	0.0218936	0.0352553	0.0571488	0.0269791	0.0097118	0.0366909	0.0107534	0.00919832	0.0199518	0.0207475	0.0296933	0.0504408
HCDS_HFYD_1866_D04	1	1	1.64339e-10	3.53383e-06	3.534e-06	1	0.999996	2	0.944111	0.957108	1.90122	0.00567892	0.00483324	0.0105122	0.0216564	0.0036733	0.0253297	0.0106666	0.00669783	0.0173644	0.00690703	0.00397306	0.0108801	0.0109804	0.0237147	0.034695
HCDS_HFYD_1897_A09	1	1	1.99088e-07	0.041153	0.0411532	1	0.958847	1.95885	0.984623	0.989553	1.97418	0.00200304	0.00183808	0.00384112	0.0046815	0.000428161	0.00510967	0.0018564	0.0011669	0.0030233	0.00255141	0.00087057	0.00342198	0.00428498	0.00614362	0.0104286
HCDS_HFYD_1967_B04	1	1	9.80017e-07	0.00429939	0.00430037	0.999999	0.995701	1.9957	0.965007	0.992458	1.95746	0.00794119	0.000848638	0.00878983	0.00568411	0.00169448	0.0073786	0.00522574	0.000435078	0.00566081	0.00670673	0.00101847	0.00772519	0.00943567	0.00354544	0.0129811
LCDS_HFYD_171_B10	2	2	0.0307483	0.0189484	0.0496967	0.969252	0.981052	1.9503	0.00265738	0.0162581	0.0189155	0.782594	0.563626	1.34622	0.00940195	0.0308696	0.0402715	0.0462505	0.0648715	0.111122	0.111942	0.145497	0.257439	0.0471548	0.178878	0.226032
LCDS_HFYD_173_C10	0	2	0.765423	0.844903	1.61033	0.234577	0.155097	0.389675
LCDS_HFYD_174_D10	0	2	0.729315	0.713997	1.44331	0.270685	0.286003	0.556688
LCDS_HFYD_175_E10	2	2	0.341104	0.195654	0.536758	0.658896	0.804346	1.46324	0.00184327	0.00748442	0.00932769	0.740672	0.270344	1.01102	0.0111096	0.0101827	0.0212923	0.0404013	0.24985	0.290251	0.0509929	0.134309	0.185302	0.154981	0.32783	0.482811
LCDS_HFYD_177_F10	6	2	0.0256755	0.198846	0.224521	0.974324	0.801154	1.77548	0.00108406	0.0063841	0.00746816	0.0113572	0.302624	0.313981	0.0381976	0.0115352	0.0497329	0.182968	0.337401	0.520369	0.0500123	0.130053	0.180065	0.716381	0.212003	0.928384
LCDS_HFYD_178_G10	2	2	0.159011	0.017747	0.176758	0.840989	0.982253	1.82324	0.0123737	0.0200533	0.032427	0.887012	0.607104	1.49412	0.00542269	0.0185742	0.0239969	0.0161379	0.140193	0.156331	0.00794103	0.0508738	0.0588148	0.071113	0.163201	0.234314
LCDS_HFYD_179_H10	2	2	0.0305112	0.00603414	0.0365453	0.969489	0.993966	1.96345	0.00604396	0.00808277	0.0141267	0.433135	0.199689	0.632823	0.019506	0.0086247	0.0281307	0.025076	0.165642	0.190718	0.103684	0.456153	0.559836	0.412556	0.161809	0.574365
LCDS_HFYD_180_B01	4	2	0.00268288	0.241342	0.244025	0.997317	0.758658	1.75598	0.0109805	0.00480171	0.0157822	0.304382	0.208225	0.512607	0.0196039	0.00475056	0.0243545	0.209883	0.569394	0.779276	0.25968	0.0534941	0.313174	0.19547	0.159335	0.354806
LCDS_HFYD_181_C01	2	2	0.0283684	0.0188439	0.0472123	0.971632	0.981156	1.95279	0.00312174	0.0146942	0.017816	0.785437	0.671359	1.4568	0.00268282	0.0107801	0.0134629	0.0511051	0.057733	0.108838	0.0849769	0.0115954	0.0965724	0.0726762	0.233839	0.306515
LCDS_HFYD_182_D01	2	2	0.00954476	0.0159519	0.0254967	0.990455	0.984048	1.9745	0.0103496	0.0125918	0.0229414	0.784622	0.579189	1.36381	0.00716195	0.00994459	0.0171065	0.0612734	0.126863	0.188137	0.0960252	0.15167	0.247695	0.0405677	0.119742	0.160309
LCDS_HFYD_183_E01	6	2	0.0110419	0.0307531	0.041795	0.988958	0.969247	1.95821	0.00332654	0.0114844	0.0148109	0.125559	0.211603	0.337162	0.00174798	0.0173605	0.0191085	0.0205299	0.268791	0.289321	0.0161272	0.182572	0.198699	0.83271	0.308189	1.1409
LCDS_HFYD_184_F01	4	2	0.0168975	0.0497049	0.0666023	0.983103	0.950295	1.9334	0.00525613	0.0106763	0.0159324	0.236743	0.164573	0.401316	0.0240158	0.0212907	0.0453065	0.51156	0.335945	0.847505	0.143736	0.256548	0.400284	0.0786896	0.210967	0.289657
LCDS_HFYD_185_G01	2	2	6.41301e-07	0.014612	0.0146126	0.999999	0.985388	1.98539	0.0189812	0.0158147	0.0347959	0.786634	0.573369	1.36	0.0162945	0.0226751	0.0389696	0.0610257	0.122943	0.183968	0.0667246	0.0717684	0.138493	0.0503402	0.19343	0.24377
LCDS_HFYD_186_H01	2	2	0.156609	0.0239138	0.180522	0.843391	0.976086	1.81948	0.0086988	0.0201225	0.0288213	0.927324	0.62876	1.55608	0.00237303	0.0214061	0.0237792	0.0422367	0.145508	0.187745	0.0110164	0.0313919	0.0424083	0.00835113	0.152812	0.161163
LCDS_HFYD_187_B04	2	2	0.012603	0.0349508	0.0475538	0.987397	0.965049	1.95245	0.0146215	0.00522476	0.0198463	0.896978	0.675404	1.57238	0.0143128	0.00792886	0.0222416	0.0218195	0.0517221	0.0735416	0.0035061	0.0259098	0.0294159	0.0487624	0.23381	0.282573
LCDS_HFYD_189_D04	2	2	0.106324	0.172619	0.278943	0.893676	0.827381	1.72106	0.00775574	0.00891438	0.0166701	0.812956	0.645515	1.45847	0.012039	0.00644892	0.0184879	0.0564699	0.132851	0.189321	0.0571311	0.0387177	0.0958487	0.0536484	0.167553	0.221201
LCDS_HFYD_190_B01	2	2	0.0348899	0.172538	0.207428	0.96511	0.827462	1.79257	0.0131853	0.01518	0.0283653	0.857956	0.609904	1.46786	0.00429783	0.011348	0.0156458	0.0157276	0.0951467	0.110874	0.0383022	0.0616169	0.0999191	0.0705316	0.206804	0.277336
LCDS_HFYD_191_C01	2	2	0.0114872	1.50254e-07	0.0114873	0.988513	1	1.98851	0.0137978	0.0134096	0.0272074	0.807205	0.605786	1.41299	0.00616468	0.0310708	0.0372355	0.0420124	0.148047	0.190059	0.0842925	0.117206	0.201499	0.0465276	0.0844798	0.131007
LCDS_HFYD_192_D01	2	2	1.8472e-05	0.00386155	0.00388002	0.999982	0.996138	1.99612	0.00346235	0.0277435	0.0312058	0.827636	0.645143	1.47278	0.00908978	0.0173746	0.0264643	0.0559071	0.0568931	0.1128	0.0531664	0.0257268	0.0788932	0.0507383	0.227119	0.277857
LCDS_HFYD_193_E01	2	2	0.0834197	0.137061	0.220481	0.91658	0.862939	1.77952	0.00507975	0.0163312	0.0214109	0.934097	0.731962	1.66606	0.00519738	0.0122735	0.0174709	0.0437276	0.0157862	0.0595138	0.00667627	0.00487152	0.0115478	0.00522188	0.218776	0.223998
LCDS_HFYD_194_F01	2	2	0.119465	0.0117525	0.131218	0.880535	0.988248	1.86878	0.0129027	0.010448	0.0233507	0.926612	0.674676	1.60129	0.00317029	0.0065297	0.00969999	0.0344618	0.0979497	0.132412	0.0145765	0.0191626	0.0337392	0.00827681	0.191234	0.199511
LCDS_HFYD_197_H01	2	2	3.0087e-14	0.0413978	0.0413978	1	0.958602	1.9586	0.0124333	0.0181228	0.0305561	0.915621	0.587089	1.50271	0.0371194	0.0107008	0.0478202	0.0230838	0.0923157	0.1154	0.00562799	0.0630698	0.0686978	0.00611401	0.228702	0.234816
LCDS_HFYD_198_C04	5	2	0.0692083	0.00599706	0.0752053	0.930792	0.994003	1.92479	0.00370613	0.00893343	0.0126396	0.325176	0.251671	0.576848	0.00421677	0.0138984	0.0181152	0.129468	0.236268	0.365736	0.495028	0.392715	0.887743	0.0424045	0.0965145	0.138919
LCDS_HFYD_199_B04	2	2	0.0349112	3.35348e-06	0.0349145	0.965089	0.999997	1.96509	0.00244101	0.0171855	0.0196265	0.791213	0.587266	1.37848	0.00475018	0.0107865	0.0155367	0.0566915	0.0940679	0.150759	0.106375	0.144397	0.250771	0.0385301	0.146297	0.184827
LCDS_HFYD_200_D04	2	2	0.159056	0.122934	0.28199	0.840944	0.877066	1.71801	0.00334184	0.00785067	0.0111925	0.803886	0.594014	1.3979	0.0102454	0.00731993	0.0175653	0.0448877	0.113735	0.158623	0.0753058	0.137632	0.212938	0.0623335	0.139447	0.201781
LCDS_HFYD_201_B01	2	2	0.0213521	0.0957276	0.11708	0.978648	0.904272	1.88292	0.00864677	0.00633963	0.0149864	0.876735	0.686296	1.56303	0.00699362	0.00517373	0.0121673	0.0470681	0.0738123	0.12088	0.0296792	0.164254	0.193933	0.0308769	0.0641244	0.0950013
LCDS_HFYD_202_C01	4	2	0.00885359	0.00325035	0.0121039	0.991146	0.99675	1.9879	0.00859984	0.00852953	0.0171294	0.101083	0.176564	0.277647	0.00573493	0.0235578	0.0292927	0.702471	0.176472	0.878943	0.174504	0.451455	0.625959	0.00760662	0.163422	0.171029
LCDS_HFYD_203_D01	6	2	0.0215037	0.0300454	0.0515491	0.978496	0.969955	1.94845	0.00189622	0.007632	0.00952822	0.486406	0.145797	0.632203	0.00716288	0.0103829	0.0175458	0.0338385	0.0615642	0.0954027	0.436963	0.110873	0.547836	0.0337339	0.663751	0.697485
PEHS_HFYD_C655_A07	0	0	0.963411	0.776407	1.73982	0.0365886	0.223593	0.260181
PEHS_HFYD_C656_B07	0	0	0.36701	0.717723	1.08473	0.63299	0.282277	0.915267
PEHS_HFYD_C657_C07	0	0	0.96769	0.713367	1.68106	0.0323099	0.286633	0.318943
PEHS_HFYD_C659_D07	0	0	0.376906	0.819156	1.19606	0.623094	0.180844	0.803938
PEHS_HFYD_C660_E07	2	0	0.0118588	0.705876	0.717734	0.988141	0.294124	1.28227	0.0424096	0.00352059	0.0459302	0.801727	0.607421	1.40915	0.0376155	0.00414041	0.0417559	0.032941	0.0306882	0.0636292	0.0441993	0.03839	0.0825893	0.0411073	0.315839	0.356947
PEHS_HFYD_C661_F07	0	0	0.62315	0.654826	1.27798	0.37685	0.345174	0.722024
PEHS_HFYD_C664_G07	2	0	0.280197	0.713651	0.993848	0.719803	0.286349	1.00615	0.000739969	0.00529315	0.00603312	0.951724	0.709577	1.6613	0.00465021	0.00822718	0.0128774	0.0091886	0.13704	0.146228	0.00921387	0.0374595	0.0466734	0.0244835	0.102403	0.126887
PEHS_HFYD_C666_H07	2	0	0.196176	0.661257	0.857434	0.803824	0.338743	1.14257	0.00177129	0.00498107	0.00675236	0.939393	0.662904	1.6023	0.00753776	0.00623807	0.0137758	0.020112	0.0569327	0.0770447	0.00652609	0.0648158	0.0713419	0.0246597	0.204129	0.228788
PEHS_HFYD_C669_A10	2	0	0.541832	0.114896	0.656728	0.458168	0.885104	1.34327	0.000849037	0.00168577	0.0025348	0.6103	0.575313	1.18561	0.0098911	0.00114535	0.0110364	0.30146	0.00108298	0.302543	0.0129118	0.0149164	0.0278282	0.0645882	0.405857	0.470445
PEHS_HFYD_C671_B10	0	0	0.765423	0.844903	1.61033	0.234577	0.155097	0.389675
PEHS_HFYD_C674_C10	0	0	0.729315	0.713997	1.44331	0.270685	0.286003	0.556688
PEHS_HFYD_C675_D10	0	0	0.577814	0.670454	1.24827	0.422186	0.329546	0.751732
PEHS_HFYD_C682_E10	0	0	0.758692	0.767677	1.52637	0.241308	0.232323	0.473631
PEHS_HFYD_C684_F10	6	0	0.166804	0.485228	0.652032	0.833196	0.514772	1.34797	0.000837229	0.000968729	0.00180596	0.128062	0.185974	0.314035	0.0086769	0.00305023	0.0117271	0.00441877	0.0118006	0.0162194	0.00868986	0.00470783	0.0133977	0.849315	0.793499	1.64281
PEHS_HFYD_C689_G10	0	0	0.351902	0.705427	1.05733	0.648098	0.294573	0.942671
PEHS_HFYD_C695_H10	0	0	0.991594	0.73593	1.72752	0.00840578	0.26407	0.272476
PEHS_HFYD_C697_B01	0	0	0.90049	0.835001	1.73549	0.0995099	0.164999	0.264509
PEHS_HFYD_C698_C01	0	0	0.920335	0.755839	1.67617	0.0796653	0.244161	0.323826
PEHS_HFYD_C699_D01	0	0	0.532481	0.606089	1.13857	0.467519	0.393911	0.86143
PEHS_HFYD_C700_E01	0	0	0.935229	0.897464	1.83269	0.0647712	0.102536	0.167307
PEHS_HFYD_C701_F01	0	0	0.341403	0.898307	1.23971	0.658597	0.101693	0.760289
PEHS_HFYD_C702_G01	0	0	0.839298	0.605555	1.44485	0.160702	0.394445	0.555148
PEHS_HFYD_C704_H01	0	0	0.900402	0.304958	1.20536	0.0995983	0.695042	0.79464
PEHS_HFYD_C706_B04	0	0	0.622267	0.877159	1.49943	0.377733	0.122841	0.500574
PEHS_HFYD_C707_C04	0	0	0.987258	0.506493	1.49375	0.0127415	0.493507	0.506249
PEHS_HFYD_C708_D04	0	0	0.962594	0.33436	1.29695	0.0374061	0.66564	0.703046
PEHS_HFYD_C711_E04	0	0	0.619763	0.902742	1.5225	0.380237	0.0972584	0.477495
PEHS_HFYD_C712_F04	0	0	0.89521	0.982541	1.87775	0.10479	0.0174593	0.12225
PEHS_HFYD_C715_G04	0	0	0.756784	0.919929	1.67671	0.243216	0.0800709	0.323286
PEHS_HFYD_C718_H04	0	0	0.921631	0.829334	1.75097	0.0783688	0.170666	0.249035
RCDS_HFYD_0792781_D07	4	4	4.07801e-07	1.37557e-13	4.07801e-07	1	1	2	0.000604546	0.00282996	0.0034345	0.000599767	0.000784777	0.00138454	0.0460203	0.062881	0.108901	0.833374	0.513333	1.34671	0.109266	0.415075	0.524341	0.010135	0.00509671	0.0152317
RCDS_HFYD_0797124_B10	4	4	2.46467e-06	4.24728e-07	2.88939e-06	0.999998	1	2	0.00893453	0.0392672	0.0482017	0.018475	0.00908558	0.0275606	0.00862043	0.153391	0.162012	0.92839	0.62356	1.55195	0.0257783	0.150678	0.176457	0.00980207	0.0240179	0.0338199
RCDS_HFYD_0839947_F10	4	4	0.115748	0.0171967	0.132945	0.884252	0.982803	1.86706	0.00394972	0.00382296	0.00777268	0.119462	0.0205094	0.139972	0.0116253	0.01063	0.0222553	0.659328	0.272788	0.932116	0.128153	0.66645	0.794603	0.0774818	0.0257995	0.103281
RCDS_HFYD_0849333_E07	4	4	1.42498e-05	2.71005e-12	1.42498e-05	0.999986	1	1.99999	0.00761701	0.0145475	0.0221645	0.0603162	0.00581611	0.0661323	0.0911296	0.0255457	0.116675	0.653558	0.85831	1.51187	0.106596	0.0603999	0.166995	0.0807837	0.0353805	0.116164
RCDS_HFYD_0859079_F07	4	4	0.010109	9.01085e-10	0.010109	0.989891	1	1.98989	0.00806021	0.00292051	0.0109807	0.0101334	0.00303091	0.0131643	0.153627	0.00577176	0.159398	0.733729	0.811717	1.54545	0.052611	0.149003	0.201614	0.04184	0.027557	0.069397
RCDS_HFYD_0863649_B07	4	4	6.67801e-07	1.48341e-07	8.16142e-07	0.999999	1	2	0.0017356	0.00117029	0.0029059	0.0142315	0.00860588	0.0228374	0.00816582	0.00121366	0.00937948	0.844176	0.758233	1.60241	0.0841785	0.220727	0.304906	0.0475123	0.0100501	0.0575625
RCDS_HFYD_0869391_D07	4	4	0.0100574	1.12696e-06	0.0100585	0.989943	0.999999	1.98994	0.00397277	0.0212048	0.0251775	0.0838115	0.180097	0.263909	0.0141187	0.0123833	0.026502	0.646171	0.665526	1.3117	0.193482	0.0841067	0.277589	0.0584443	0.0366825	0.0951268
RCDS_HFYD_0897111_G10	5	4	2.51885e-08	7.9266e-09	3.31151e-08	1	1	2	0.000508551	0.00126073	0.00176928	0.00152003	0.00533004	0.00685007	0.0107204	0.00891861	0.0196391	0.574025	0.369133	0.943158	0.411553	0.60822	1.01977	0.00167318	0.00713721	0.00881039
RCDS_HFYD_0909830_H07	4	4	0.020651	1.31679e-08	0.020651	0.979349	1	1.97935	0.0029193	0.00616325	0.00908255	0.0917061	0.0120504	0.103757	0.0106261	0.0280818	0.0387079	0.300507	0.802741	1.10325	0.520226	0.136283	0.656509	0.0740157	0.0146809	0.0886966
RCDS_HFYD_0917361_C10	4	4	0.00394657	0.0225984	0.026545	0.996053	0.977402	1.97345	0.0153538	0.0157265	0.0310803	0.0194328	0.0259729	0.0454056	0.00617414	0.0137691	0.0199433	0.794525	0.757582	1.55211	0.153815	0.126304	0.280119	0.0106996	0.0606455	0.0713451
RCDS_HFYD_0919763_F10	4	4	0.0688472	6.08684e-09	0.0688472	0.931153	1	1.93115	1.69341e-05	0.000252164	0.000269098	0.000982127	0.00521993	0.00620206	0.00153692	0.000815424	0.00235234	0.76592	0.371154	1.13707	0.230555	0.617155	0.84771	0.000989506	0.0054039	0.00639341
RCDS_HFYD_0920825_H10	4	4	4.1163e-08	0.0396556	0.0396556	1	0.960344	1.96034	0.00564542	0.00893677	0.0145822	0.0310683	0.134121	0.16519	0.0449177	0.0190934	0.0640111	0.751981	0.316193	1.06817	0.0605581	0.230019	0.290577	0.105829	0.291637	0.397466
RCDS_HFYD_0925076_G10	4	4	0.211291	0.0364745	0.247766	0.788709	0.963525	1.75223	0.00504929	0.0148602	0.0199095	0.0818663	0.137717	0.219583	0.0263304	0.0305237	0.0568542	0.730229	0.280495	1.01072	0.107364	0.204583	0.311947	0.0491616	0.331822	0.380983
RCDS_HFYD_0936195_B07	2	4	2.99899e-08	0.111703	0.111703	1	0.888297	1.8883	0.02859	0.0170856	0.0456755	0.416553	0.511781	0.928335	0.0276361	0.00971044	0.0373465	0.0995148	0.0942656	0.19378	0.249537	0.0538614	0.303398	0.178169	0.313296	0.491465
RCDS_HFYD_0938045_H10	4	4	0.035212	3.64006e-09	0.035212	0.964788	1	1.96479	0.000185568	0.000339216	0.000524784	0.00432999	0.0214108	0.0257408	0.00898053	0.000354478	0.00933501	0.764642	0.855226	1.61987	0.213415	0.114712	0.328128	0.00844624	0.00795679	0.016403
RCDS_HFYD_0942587_C07	4	4	0.0254656	0.0033356	0.0288012	0.974534	0.996664	1.9712	0.00473178	0.00995343	0.0146852	0.0346735	0.0256209	0.0602943	0.00420859	0.00825996	0.0124685	0.773715	0.686765	1.46048	0.158847	0.251517	0.410364	0.0238244	0.0178836	0.041708
RCDS_HFYD_0951531_E07	4	4	0.265897	0.0746898	0.340587	0.734103	0.92531	1.65941	0.00336217	0.00359041	0.00695258	0.238629	0.0678717	0.306501	0.00708935	0.00381626	0.0109056	0.241872	0.797489	1.03936	0.470139	0.114629	0.584768	0.0389081	0.0126034	0.0515114
RCDS_HFYD_0958983_F07	4	4	7.80829e-08	1.73071e-05	1.73852e-05	1	0.999983	1.99998	0.0125813	0.0032306	0.0158119	0.0123149	0.0120711	0.0243861	0.0761276	0.0034089	0.0795365	0.581098	0.752903	1.334	0.307465	0.213524	0.52099	0.0104132	0.014862	0.0252751
RCDS_HFYD_0961669_G07	4	4	8.93614e-06	0.0258776	0.0258865	0.999991	0.974122	1.97411	0.0155187	0.0229747	0.0384935	0.0867356	0.202283	0.289018	0.0432709	0.00307857	0.0463495	0.210997	0.674152	0.885149	0.180664	0.0645163	0.24518	0.462814	0.0329951	0.495809
RCDS_HFYD_0970279_D10	4	4	0.114684	0.0180479	0.132732	0.885316	0.981952	1.86727	0.0122101	0.0116831	0.0238932	0.0179708	0.0589557	0.0769266	0.0388877	0.0143513	0.053239	0.883709	0.590862	1.47457	0.01907	0.209174	0.228244	0.0281527	0.114974	0.143126
RCDS_HFYD_1016064_C07	4	4	0.0269313	0.111535	0.138466	0.973069	0.888465	1.86153	0.00731359	0.00631373	0.0136273	0.0173138	0.0306959	0.0480097	0.0137596	0.00968889	0.0234485	0.559814	0.485739	1.04555	0.195617	0.451634	0.647251	0.206182	0.0159281	0.22211
RCDS_HFYD_1104792_B10	4	4	0.0667233	0.157878	0.224602	0.933277	0.842122	1.7754	0.00359818	0.0139582	0.0175563	0.227307	0.0859251	0.313232	0.0175818	0.0432736	0.0608553	0.163724	0.509073	0.672797	0.374317	0.297706	0.672024	0.213471	0.050064	0.263535
RCDS_HFYD_1107969_E10	4	4	0.0179269	0.016205	0.0341318	0.982073	0.983795	1.96587	0.00474106	0.00524879	0.00998984	0.0248901	0.0656228	0.0905129	0.00871786	0.0284019	0.0371197	0.777277	0.631443	1.40872	0.156842	0.147461	0.304303	0.0275319	0.121823	0.149355
RCDS_HFYD_1131775_A10	5	4	0.0566085	0.0883497	0.144958	0.943392	0.91165	1.85504	0.00184457	0.00538193	0.0072265	0.0551764	0.0826216	0.137798	0.00888331	0.00779701	0.0166803	0.0251826	0.579523	0.604705	0.905485	0.28191	1.18739	0.00342836	0.0427666	0.046195
RCDS_HFYD_1131951_H07	4	4	0.00286284	6.16899e-07	0.00286346	0.997137	0.999999	1.99714	0.00190852	0.00194202	0.00385055	0.00405988	0.0147119	0.0187717	0.0258949	0.00577475	0.0316696	0.802608	0.78427	1.58688	0.158426	0.150163	0.308588	0.00710247	0.0431392	0.0502416
RCDS_HFYD_1146581_C10	4	4	2.60711e-07	0.104137	0.104137	1	0.895863	1.89586	0.0115855	0.00561736	0.0172029	0.0341507	0.0253357	0.0594864	0.0407622	0.00299076	0.043753	0.361504	0.602307	0.963811	0.514298	0.344936	0.859233	0.0376998	0.0188136	0.0565134
RCDS_HFYD_1150532_D10	4	4	0.00760975	0.171556	0.179166	0.99239	0.828444	1.82083	0.00217895	0.00837927	0.0105582	0.0121864	0.120543	0.132729	0.0136192	0.0125691	0.0261882	0.877096	0.314968	1.19206	0.0641623	0.0872604	0.151423	0.0307574	0.456281	0.487038
RCDS_HFYD_1158824_E10	4	4	0.21319	0.307693	0.520883	0.78681	0.692307	1.47912	0.0190748	0.0221506	0.0412254	0.185805	0.325244	0.511049	0.0506928	0.0296509	0.0803437	0.535993	0.404934	0.940927	0.112416	0.126251	0.238667	0.096019	0.0917688	0.187788
RCDS_HFYD_1201878_G07	4	4	0.0492557	0.02257	0.0718257	0.950744	0.97743	1.92817	0.0180089	0.00278497	0.0207938	0.230185	0.0556665	0.285851	0.0181629	0.00657027	0.0247332	0.304061	0.684219	0.98828	0.114062	0.20048	0.314542	0.31552	0.0502794	0.365799
RCDS_HFYD_1209947_A10	4	4	1.13359e-06	0.00845594	0.00845708	0.999999	0.991544	1.99154	0.0012116	0.00397437	0.00518598	0.00728079	0.00715886	0.0144396	0.0177361	0.00293164	0.0206677	0.935238	0.764056	1.69929	0.0309796	0.21091	0.24189	0.00755376	0.0109689	0.0185226
GCDS_HFYD_119_G04	5	5	0.0515377	0.00493361	0.0564713	0.948462	0.995066	1.94353	0.00247259	0.000808598	0.00328119	0.0877875	0.0155506	0.103338	0.0142246	0.00178336	0.0160079	0.286783	0.42644	0.713223	0.571689	0.536312	1.108	0.0370434	0.0191049	0.0561483
GCDS_HFYD_120_F04	5	5	0.208367	1.19981e-10	0.208367	0.791633	1	1.79163	0.000282936	0.000649072	0.000932008	0.00678856	0.0113144	0.0181029	0.00594809	0.00277935	0.00872744	0.328151	0.473255	0.801406	0.655028	0.435452	1.09048	0.00380155	0.07655	0.0803515
GCDS_HFYD_121_E04	2	5	0.0264901	0.0370041	0.0634942	0.97351	0.962996	1.93651	0.00562807	0.0110454	0.0166735	0.477835	0.248924	0.726759	0.0079196	0.0639362	0.0718558	0.0822858	0.294543	0.376829	0.392574	0.21084	0.603414	0.0337572	0.170711	0.204469
GCDS_HFYD_123_B01	5	5	0.251559	0.0342311	0.28579	0.748441	0.965769	1.71421	0.000651425	0.00343303	0.00408446	0.0410582	0.182479	0.223537	0.002744	0.00157474	0.00431875	0.0469212	0.25261	0.299531	0.899487	0.462924	1.36241	0.00913849	0.0969799	0.106118
GCDS_HFYD_124_C01	4	5	0.0781799	0.00350748	0.0816874	0.92182	0.996493	1.91831	0.00118962	0.00350519	0.00469482	0.0080319	0.0156052	0.0236371	0.00843708	0.00620427	0.0146413	0.584346	0.496592	1.08094	0.373134	0.466757	0.83989	0.024862	0.0113367	0.0361987
GCDS_HFYD_125_D01	5	5	0.0930638	0.00708719	0.100151	0.906936	0.992913	1.89985	0.0111729	0.000923034	0.0120959	0.36748	0.0260532	0.393533	0.0109429	0.00391419	0.0148571	0.328529	0.260421	0.58895	0.20196	0.701139	0.903099	0.0799157	0.0075491	0.0874648
GCDS_HFYD_126_E01	4	5	1.28912e-06	0.00401359	0.00401488	0.999999	0.995986	1.99599	0.0101634	0.0130384	0.0232018	0.17693	0.169951	0.346881	0.0479363	0.037076	0.0850124	0.458416	0.184497	0.642912	0.172946	0.421651	0.594597	0.133608	0.173787	0.307396
GCDS_HFYD_127_H01	5	5	0.00275955	0.0260738	0.0288333	0.99724	0.973926	1.97117	0.000764774	0.000571297	0.00133607	0.0907113	0.0226169	0.113328	0.0138186	0.00374473	0.0175634	0.396806	0.18789	0.584696	0.462879	0.758952	1.22183	0.0350202	0.0262252	0.0612454
GCDS_HFYD_128_B04	5	5	9.8255e-08	0.128465	0.128465	1	0.871535	1.87154	0.00314336	0.0244342	0.0275775	0.00181686	0.645748	0.647565	0.00903704	0.0189696	0.0280067	0.132411	0.0549235	0.187334	0.84869	0.119939	0.968629	0.00490173	0.135986	0.140888
GCDS_HFYD_130_D04	5	5	1.01787e-05	0.00550583	0.005516	0.99999	0.994494	1.99448	0.00813722	0.00653939	0.0146766	0.220465	0.334256	0.554722	0.00295266	0.00930512	0.0122578	0.087581	0.195959	0.28354	0.666988	0.349598	1.01659	0.0138754	0.104341	0.118217
GCDS_HFYD_131_F01	5	5	3.96122e-08	6.59282e-08	1.0554e-07	1	1	2	0.000179969	0.00244705	0.00262702	0.00132173	0.00423299	0.00555472	0.00517167	0.00255794	0.00772961	0.282294	0.39713	0.679424	0.70528	0.571452	1.27673	0.00575268	0.0221802	0.0279329
GCDS_HFYD_133_G04	5	5	0.0546326	3.09955e-06	0.0546357	0.945367	0.999997	1.94536	0.000813651	0.00237659	0.00319024	0.0322105	0.0388305	0.071041	0.00868811	0.00287266	0.0115608	0.112069	0.344952	0.457021	0.843085	0.600917	1.444	0.00313398	0.0100518	0.0131858
GCDS_HFYD_135_A07	5	5	0.422005	0.33184	0.753845	0.577995	0.66816	1.24616	0.000666669	0.00213795	0.00280462	0.0508275	0.157603	0.208431	0.00275609	0.00317798	0.00593407	0.0280542	0.117367	0.145421	0.914787	0.632716	1.5475	0.00290808	0.0869982	0.0899062
GCDS_HFYD_136_B07	5	5	1.77749e-07	1.74293e-06	1.92068e-06	1	0.999998	2	0.00646324	0.0031792	0.00964244	0.237004	0.0478785	0.284882	0.0148011	0.0107126	0.0255137	0.0517067	0.456305	0.508011	0.654796	0.453338	1.10813	0.0352294	0.0285864	0.0638158
GCDS_HFYD_137_C07	5	5	0.0211035	0.0274586	0.0485621	0.978896	0.972541	1.95144	0.00913695	0.00572033	0.0148573	0.0803003	0.0858886	0.166189	0.00538675	0.0126358	0.0180226	0.112012	0.243137	0.355149	0.750763	0.553914	1.30468	0.0424006	0.0987048	0.141105
GCDS_HFYD_139_E07	5	5	0.011138	2.35234e-12	0.011138	0.988862	1	1.98886	6.104e-05	0.000752215	0.000813255	0.00738787	0.0160795	0.0234673	0.00165037	0.000623456	0.00227382	0.168002	0.34341	0.511412	0.822116	0.619056	1.44117	0.000782403	0.0200795	0.0208619
GCDS_HFYD_140_F07	4	5	0.223548	0.00472734	0.228275	0.776452	0.995273	1.77173	0.000700775	0.00372465	0.00442543	0.00623562	0.138209	0.144445	0.0371613	0.00380367	0.0409649	0.743419	0.403014	1.14643	0.200755	0.202013	0.402768	0.0117281	0.249235	0.260963
GCDS_HFYD_141_G07	5	5	1.6909e-09	5.66488e-08	5.83397e-08	1	1	2	0.0013034	0.0102562	0.0115596	0.0131691	0.00688255	0.0200516	0.00234173	0.0523172	0.0546589	0.188374	0.354165	0.542539	0.787831	0.565574	1.3534	0.00698087	0.0108058	0.0177867
GCDS_HFYD_142_B01	5	5	0.0117126	1.79576e-09	0.0117127	0.988287	1	1.98829	0.00313566	0.00172052	0.00485618	0.0334209	0.0107464	0.0441673	0.0191062	0.0069493	0.0260555	0.273829	0.502301	0.77613	0.626712	0.471867	1.09858	0.0437966	0.00641537	0.0502119
GCDS_HFYD_143_C01	5	5	5.01482e-07	0.186678	0.186678	0.999999	0.813322	1.81332	0.00422585	0.00586524	0.0100911	0.118938	0.402716	0.521654	0.00293961	0.00719626	0.0101359	0.231383	0.277062	0.508445	0.621861	0.272346	0.894207	0.0206529	0.0348148	0.0554677
GCDS_HFYD_145_E01	5	5	0.00389711	0.00319339	0.0070905	0.996103	0.996807	1.99291	0.0145385	0.00216976	0.0167082	0.154366	0.0632954	0.217661	0.0276867	0.00603403	0.0337208	0.137616	0.516634	0.65425	0.608163	0.391113	0.999276	0.0576292	0.0207541	0.0783833
GCDS_HFYD_146_F01	4	5	0.031403	1.92205e-06	0.0314049	0.968597	0.999998	1.9686	0.0016494	0.00305032	0.00469972	0.0369335	0.0177684	0.0547019	0.0309556	0.0369226	0.0678782	0.463321	0.543986	1.00731	0.41326	0.248778	0.662039	0.0538804	0.149495	0.203375
GCDS_HFYD_147_G01	4	5	2.90598e-07	0.0387006	0.0387009	1	0.961299	1.9613	0.000216173	0.00248883	0.00270501	0.00818674	0.0249763	0.033163	0.00577899	0.0037491	0.00952809	0.759184	0.373433	1.13262	0.194968	0.442271	0.637239	0.0316655	0.153082	0.184747
GCDS_HFYD_148_H01	5	5	1.15239e-07	0.0181173	0.0181174	1	0.981883	1.98188	0.000154773	0.00266493	0.0028197	0.0034042	0.104609	0.108013	0.000456118	0.00892534	0.00938146	0.060099	0.18875	0.248849	0.9336	0.663	1.5966	0.00228631	0.032051	0.0343374
GCDS_HFYD_149_B04	5	5	0.0245167	0.184393	0.20891	0.975483	0.815607	1.79109	0.0010559	0.00394339	0.00499929	0.00698157	0.0805552	0.0875368	0.0304115	0.00615927	0.0365708	0.429918	0.386368	0.816286	0.48074	0.399208	0.879948	0.0508925	0.123766	0.174659
GCDS_HFYD_150_C04	5	5	6.46877e-07	1.52049e-08	6.62082e-07	0.999999	1	2	0.00482495	0.00193835	0.00676329	0.00179908	0.0281339	0.0299329	0.00311066	0.00375062	0.00686127	0.0682821	0.640254	0.708536	0.920437	0.294015	1.21445	0.001546	0.0319086	0.0334546
GCDS_HFYD_151_D04	5	5	7.59015e-09	4.19508e-08	4.9541e-08	1	1	2	0.000445487	0.00150694	0.00195243	0.00383027	0.0211002	0.0249305	0.00209399	0.00148207	0.00357606	0.0937243	0.235352	0.329077	0.872242	0.708133	1.58038	0.027664	0.032425	0.060089
GCDS_HFYD_152_E04	5	5	1.40409e-07	9.26284e-10	1.41335e-07	1	1	2	0.00141963	0.000536347	0.00195598	0.00952901	0.0135411	0.0230701	0.0281566	0.00106738	0.029224	0.500154	0.182803	0.682957	0.413466	0.793548	1.20701	0.0472753	0.00850374	0.055779
GCDS_HFYD_154_G04	5	5	0.393891	0.00801965	0.40191	0.606109	0.99198	1.59809	0.000243449	0.00055518	0.000798629	0.000542832	0.0219234	0.0224662	0.00535222	0.013793	0.0191452	0.0566067	0.400065	0.456672	0.936917	0.371119	1.30804	0.000338164	0.192544	0.192882
GCDS_HFYD_155_H04	5	5	0.0189053	3.57671e-09	0.0189053	0.981095	1	1.98109	0.0010137	0.00133422	0.00234793	0.0052736	0.010829	0.0161026	0.00703667	0.0208758	0.0279125	0.0235906	0.15125	0.174841	0.962378	0.804005	1.76638	0.00070715	0.0117058	0.0124129
TCDS_HFYD_0551_E04	6	6	4.34566e-07	0.0763949	0.0763954	1	0.923605	1.9236	0.00353453	0.00920589	0.0127404	0.0228173	0.0899206	0.112738	0.013998	0.0278936	0.0418917	0.0031054	0.00279652	0.00590192	0.00315168	0.00426099	0.00741267	0.953393	0.865922	1.81932
TCDS_HFYD_0552_F04	6	6	9.12132e-10	0.18968	0.18968	1	0.81032	1.81032	0.0071458	0.00356924	0.010715	0.0288749	0.203145	0.23202	0.0738745	0.00555229	0.0794268	0.0302099	0.0841535	0.114363	0.0561249	0.0741004	0.130225	0.80377	0.62948	1.43325
TCDS_HFYD_0553_F05	6	6	0.0363458	0.0269933	0.0633391	0.963654	0.973007	1.93666	0.0513556	0.0255601	0.0769157	0.0312569	0.199378	0.230635	0.0569327	0.0611435	0.118076	0.0282518	0.189711	0.217963	0.00954494	0.211137	0.220682	0.822658	0.31307	1.13573
TCDS_HFYD_0554_G05	6	6	3.90085e-07	1.89937e-06	2.28945e-06	1	0.999998	2	0.00233869	0.0193692	0.0217079	0.0882189	0.171953	0.260172	0.0109991	0.0315384	0.0425375	0.000910507	0.0361638	0.0370744	0.00146493	0.106527	0.107992	0.896068	0.634448	1.53052
TCDS_HFYD_0555_A07	6	6	1.49673e-05	0.270157	0.270172	0.999985	0.729843	1.72983	0.00148483	0.0113891	0.012874	0.00882758	0.17738	0.186207	0.0177628	0.0149543	0.0327172	0.00297156	0.0769113	0.0798828	0.00443545	0.0430137	0.0474492	0.964518	0.676352	1.64087
TCDS_HFYD_0560_C09	6	6	0.0509701	4.99859e-11	0.0509701	0.94903	1	1.94903	0.0018672	0.0377199	0.0395871	0.00685175	0.213112	0.219964	0.00457155	0.0428036	0.0473752	0.0103815	0.117229	0.127611	0.0193739	0.146694	0.166068	0.956954	0.442441	1.3994
TCDS_HFYD_0561_D09	6	6	0.00973282	7.12484e-09	0.00973283	0.990267	1	1.99027	0.100213	0.0126584	0.112872	0.0814159	0.0348666	0.116282	0.0953309	0.027043	0.122374	0.126522	0.217592	0.344114	0.028694	0.450844	0.479538	0.567824	0.256997	0.82482
TCDS_HFYD_0562_E04	6	6	0.240286	0.0487242	0.28901	0.759714	0.951276	1.71099	0.00460126	0.116308	0.12091	0.0591349	0.056695	0.11583	0.0261296	0.0362662	0.0623957	0.0231182	0.0623033	0.0854215	0.113507	0.0413474	0.154855	0.773509	0.68708	1.46059
TCDS_HFYD_0563_F04	6	6	0.00517605	0.201432	0.206608	0.994824	0.798568	1.79339	0.00778862	0.00973912	0.0175277	0.0258798	0.10894	0.13482	0.089285	0.0856371	0.174922	0.00471229	0.0382342	0.0429465	0.00408691	0.0156921	0.019779	0.868247	0.741757	1.61
TCDS_HFYD_0566_G04	6	6	0.164099	0.0506774	0.214776	0.835901	0.949323	1.78522	0.00118218	0.00773044	0.00891262	0.00274934	0.179337	0.182086	0.00617581	0.0187726	0.0249484	0.0018839	0.0365225	0.0384064	0.00592964	0.0499012	0.0558308	0.982079	0.707737	1.68982
TCDS_HFYD_0567_H04	6	6	0.359024	0.0272834	0.386307	0.640976	0.972717	1.61369	0.0793971	0.140146	0.219544	0.0299366	0.0880652	0.118002	0.0308168	0.265464	0.296281	0.0129472	0.0314538	0.044401	0.0164273	0.031204	0.0476313	0.830475	0.443667	1.27414
TCDS_HFYD_0568_A07	6	6	0.0330427	0.0741634	0.107206	0.966957	0.925837	1.89279	0.00328608	0.0210497	0.0243358	0.0213818	0.375362	0.396744	0.0276958	0.0069129	0.0346087	0.0358371	0.0973504	0.133188	0.0749596	0.106601	0.181561	0.83684	0.392724	1.22956
TCDS_HFYD_0569_B07	0	6	0.982417	0.0218894	1.00431	0.0175828	0.978111	0.995693
TCDS_HFYD_0570_C07	6	6	0.00393225	0.0203549	0.0242871	0.996068	0.979645	1.97571	0.00357139	0.00837222	0.0119436	0.0129334	0.129513	0.142446	0.0130638	0.0333659	0.0464296	0.00182029	0.07937	0.0811903	0.00127816	0.0630638	0.064342	0.967333	0.686315	1.65365
TCDS_HFYD_0572_D07	6	6	0.575411	0.0813656	0.656777	0.424589	0.918634	1.34322	0.00949125	0.026084	0.0355752	0.00299333	0.1785	0.181493	0.00543287	0.055556	0.0609889	0.00169525	0.188701	0.190396	0.00246029	0.296088	0.298548	0.977927	0.255071	1.233
TCDS_HFYD_0574_E07	6	6	0.235626	0.137479	0.373105	0.764374	0.862521	1.6269	0.00583551	0.00537883	0.0112143	0.000783394	0.172203	0.172987	0.00365096	0.0415534	0.0452044	0.000829863	0.0680513	0.0688811	0.000803714	0.052455	0.0532587	0.988097	0.660358	1.64845
TCDS_HFYD_0575_F07	6	6	0.0504373	0.491271	0.541709	0.949563	0.508729	1.45829	0.00323756	0.00453524	0.00777281	0.0334296	0.280659	0.314089	0.0213519	0.00733758	0.0286895	0.0444268	0.0538987	0.0983255	0.01292	0.0397275	0.0526474	0.884634	0.613842	1.49848
TCDS_HFYD_0576_F07	6	6	0.018853	0.705696	0.724549	0.981147	0.294304	1.27545	0.00122886	0.00864179	0.00987065	0.0355473	0.0108826	0.0464298	0.0118915	0.0063894	0.0182809	0.00835312	0.000730825	0.00908395	0.00966536	0.000293865	0.00995923	0.933314	0.973062	1.90638
TCDS_HFYD_0577_B01	6	6	0.0653553	0.0932491	0.158604	0.934645	0.906751	1.8414	0.00383417	0.00617286	0.010007	0.0805239	0.163584	0.244108	0.0177447	0.0180616	0.0358063	0.00505519	0.0668727	0.0719278	0.00238161	0.0659684	0.06835	0.89046	0.67934	1.5698
TCDS_HFYD_0578_C01	2	6	0.0253557	0.143395	0.168751	0.974644	0.856605	1.83125	0.00677961	0.0154135	0.0221931	0.444858	0.575859	1.02072	0.0741412	0.0262884	0.10043	0.0195561	0.0159623	0.0355185	0.0111763	0.00571647	0.0168928	0.443489	0.36076	0.804249
TCDS_HFYD_0579_A10	6	6	0.0166264	0.274953	0.291579	0.983374	0.725047	1.70842	0.00414375	0.00713222	0.011276	0.364766	0.280844	0.64561	0.0425286	0.026297	0.0688256	0.00596445	0.0806665	0.0866309	0.00365863	0.0258718	0.0295305	0.578938	0.579188	1.15813
TCDS_HFYD_0580_B10	6	6	5.32694e-06	0.0793676	0.079373	0.999995	0.920632	1.92063	0.0144329	0.0308088	0.0452418	0.112239	0.0882976	0.200537	0.0563871	0.0338957	0.0902828	0.0155569	0.0169478	0.0325047	0.0142102	0.0117036	0.0259139	0.787174	0.818346	1.60552
TCDS_HFYD_0582_C10	6	6	0.0393893	0.131997	0.171387	0.960611	0.868003	1.82861	0.0365631	0.0182232	0.0547864	0.280571	0.280301	0.560872	0.111806	0.0365619	0.148368	0.0897576	0.115426	0.205183	0.0342614	0.0438542	0.0781156	0.447041	0.505634	0.952675
TCDS_HFYD_0584_D10	6	6	0.00319344	0.0670859	0.0702793	0.996807	0.932914	1.92972	0.0118497	0.0238829	0.0357327	0.0107122	0.130635	0.141347	0.0549712	0.0865658	0.141537	0.0208773	0.0987295	0.119607	0.00855046	0.0149716	0.0235221	0.893039	0.645215	1.53825
TCDS_HFYD_0585_E10	6	6	0.205565	0.21153	0.417095	0.794435	0.78847	1.5829	0.0348356	0.00957666	0.0444122	0.0297327	0.103688	0.13342	0.0148453	0.0199002	0.0347455	0.013979	0.0134793	0.0274584	0.0053803	0.0143685	0.0197488	0.901227	0.838988	1.74021
TCDS_HFYD_0587_B01	6	6	0.5	0.105309	0.605309	0.5	0.894691	1.39469	0.00837636	0.0286612	0.0370376	0.0917152	0.0956304	0.187346	0.0149505	0.127703	0.142654	0.0193914	0.0477546	0.067146	0.0519301	0.0185099	0.0704399	0.813636	0.68174	1.49538
TCDS_HFYD_0588_C01	6	6	0.10293	0.174907	0.277837	0.89707	0.825093	1.72216	0.0198382	0.00804139	0.0278796	0.015236	0.153513	0.168749	0.0345586	0.0110682	0.0456267	0.010345	0.0351106	0.0454556	0.00477934	0.0434089	0.0481882	0.915243	0.748858	1.6641
TCDS_HFYD_0589_D01	6	6	0.529529	0.103384	0.632913	0.470471	0.896616	1.36709	0.0228668	0.0132122	0.036079	0.0387725	0.123789	0.162561	0.0671172	0.0625101	0.129627	0.0153376	0.059295	0.0746326	0.0149964	0.0191741	0.0341704	0.84091	0.72202	1.56293
