# Supplementary material for: Multiplexed nanomaterial-assisted laser desorption/ionization for pan-cancer diagnosis and classification
Source: Nat Commun. 2022 Feb 1;13:617. doi: 10.1038/s41467-021-26642-9 (PMC8807648; doi:10.1038/s41467-021-26642-9)
Supplement: Supplementary file 9 — Dataset 5 [file 41467_2021_26642_MOESM9_ESM.xlsx]

## Sheet: Data 1
Supplementary Data 5: Single Blind Internal Validation Test Using a Cohort including 161 Patients and 41 Healthy Controls (Threshold=1.5)
Sample ID	Predicted	Actual	Health / Cancer probability						Probability of each cancer
			HC			Cancer			HCC			NSCLC			PAAD			CRC			GC			PTC
			GNS	SiNW	Fusion	GNS	SiNW	Fusion	GNS	SiNW	Fusion	GNS	SiNW	Fusion	GNS	SiNW	Fusion	GNS	SiNW	Fusion	GNS	SiNW	Fusion	GNS	SiNW	Fusion
HCDS_SHZS_14204_F05	1	1	3.0087e-14	2.41615e-09	2.41618e-09	1	1	2	0.996106	0.98712	1.98323	0.00116237	0.00199037	0.00315274	0.000196461	0.0023119	0.00250836	0.000483932	0.00309481	0.00357874	0.00148977	0.00150293	0.0029927	0.000561619	0.00397978	0.0045414
HCDS_SHZS_14217_D08	1	1	3.0087e-14	7.17204e-14	1.01696e-13	1	1	2	0.850999	0.667641	1.51864	0.0144472	0.00928319	0.0237304	0.0138411	0.0993206	0.113162	0.0545457	0.167843	0.222389	0.0231757	0.0518995	0.0750752	0.0429911	0.00401213	0.0470032
HCDS_SHZS_14219_F08	1	1	7.30527e-14	3.0087e-14	1.03029e-13	1	1	2	0.971576	0.715299	1.68688	0.00807014	0.0092718	0.0173419	0.0016268	0.0772067	0.0788335	0.00361336	0.0151389	0.0187522	0.00258884	0.00787694	0.0104658	0.0125244	0.175206	0.187731
HCDS_SHZS_14253_F11	1	1	2.11578e-08	0.0129093	0.0129094	1	0.987091	1.98709	0.985302	0.953926	1.93923	0.00414172	0.00344223	0.00758395	0.00170329	0.00137152	0.0030748	0.00434848	0.0233974	0.0277459	0.00237266	0.0081761	0.0105488	0.0021319	0.00968664	0.0118185
HCDS_SHZS_14260_B02	1	1	3.55818e-11	8.84127e-08	8.84482e-08	1	1	2	0.988026	0.988941	1.97697	0.00154379	0.00181676	0.00336056	0.00219489	0.00197555	0.00417044	0.00155107	0.00167808	0.00322915	0.00155041	0.0011048	0.00265521	0.005134	0.00448385	0.00961785
HCDS_SHZS_14270_C02	1	1	4.48971e-08	9.73584e-09	5.4633e-08	1	1	2	0.979435	0.970551	1.94999	0.0024675	0.00448248	0.00694998	0.0042555	0.00462945	0.00888496	0.00407687	0.00548058	0.00955745	0.00223234	0.00323078	0.00546312	0.00753283	0.0116261	0.0191589
HCDS_SHZS_14293_E02	1	1	4.35207e-14	4.71074e-09	4.71078e-09	1	1	2	0.964513	0.981785	1.9463	0.00287477	0.00220023	0.00507501	0.0137704	0.0010634	0.0148338	0.00868573	0.00291624	0.011602	0.00317918	0.00166203	0.00484121	0.00697722	0.0103729	0.0173501
HCDS_SHZS_14296_F02	1	1	4.53459e-12	0.00358201	0.00358201	1	0.996418	1.99642	0.987413	0.99784	1.98525	0.00120089	0.000507207	0.00170809	0.00289368	9.60839e-05	0.00298976	0.00123944	0.000655646	0.00189509	0.00172631	0.000176437	0.00190275	0.00552641	0.000724691	0.0062511
HCDS_SHZS_14312_D05	1	1	5.37753e-11	1.09228e-06	1.09234e-06	1	0.999999	2	0.919692	0.969842	1.88953	0.00614636	0.00659501	0.0127414	0.0361235	0.00280393	0.0389274	0.00605387	0.00632911	0.012383	0.0103131	0.00575902	0.0160721	0.0216717	0.00867087	0.0303426
HCDS_SHZS_14355_F11	1	1	3.0087e-14	1.78544e-09	1.78547e-09	1	1	2	0.98457	0.961231	1.9458	0.00115886	0.00316424	0.0043231	0.00169785	0.0131822	0.01488	0.00124536	0.00564121	0.00688658	0.00130527	0.00326812	0.00457339	0.0100226	0.013513	0.0235356
HCDS_SHZS_14365_B02	1	1	1.37338e-07	5.83615e-08	1.95699e-07	1	1	2	0.977876	0.98972	1.9676	0.00377602	0.000886052	0.00466208	0.00591504	0.00122888	0.00714392	0.00340241	0.002431	0.00583341	0.0022553	0.00066339	0.00291869	0.00677533	0.00507043	0.0118458
HCDS_SHZS_14379_G02	1	1	2.50029e-11	2.88188e-11	5.38218e-11	1	1	2	0.980792	0.979314	1.96011	0.00527602	0.00196793	0.00724395	0.00120445	0.00726916	0.00847361	0.00140377	0.00240284	0.0038066	0.00162398	0.00324304	0.00486703	0.00969976	0.00580319	0.0155029
HCDS_SHZS_14382_H02	1	1	3.0087e-14	1.04544e-11	1.04845e-11	1	1	2	0.994357	0.998827	1.99318	0.000643713	4.9634e-05	0.000693347	0.000416397	0.000729804	0.0011462	0.00193114	5.42829e-05	0.00198543	0.00154396	7.22885e-05	0.00161625	0.0011077	0.000266607	0.00137431
HCDS_SHZS_14386_B05	1	1	7.2431e-13	6.17661e-10	6.18385e-10	1	1	2	0.997944	0.98746	1.9854	0.000417481	0.00155613	0.00197361	0.000189637	0.00150816	0.0016978	0.000261123	0.00233584	0.00259696	0.000541548	0.00262085	0.0031624	0.000646406	0.00451876	0.00516516
HCDS_SHZS_15083_C08	1	1	3.33954e-06	1.698e-10	3.33971e-06	0.999997	1	2	0.98404	0.983804	1.96784	0.00424143	0.00275077	0.0069922	0.00329922	0.00106414	0.00436336	0.00488632	0.00247604	0.00736236	0.00101109	0.00072875	0.00173984	0.00252208	0.00917629	0.0116984
HCDS_SHZS_15087_E08	1	1	2.07499e-07	7.06859e-08	2.78185e-07	1	1	2	0.987423	0.982725	1.97015	0.00406016	0.0022485	0.00630866	0.00274973	0.000661287	0.00341101	0.00372533	0.00170007	0.0054254	0.000858621	0.00060656	0.00146518	0.00118307	0.0120588	0.0132418
HCDS_SHZS_15090_F08	1	1	1.54741e-09	9.59344e-12	1.55701e-09	1	1	2	0.990538	0.990506	1.98104	0.00174238	0.00140742	0.0031498	0.00105203	0.000377534	0.00142956	0.00182678	0.00226892	0.0040957	0.000840474	0.000614382	0.00145486	0.00400073	0.0048259	0.00882662
HCDS_SHZS_15104_C11	1	1	0.0094738	1.1394e-07	0.00947392	0.990526	1	1.99053	0.997767	0.984477	1.98224	0.000386611	0.00476367	0.00515028	0.000322141	0.00121887	0.00154101	0.000958853	0.00202332	0.00298218	0.000140092	0.000823096	0.000963188	0.000425392	0.00669452	0.00711991
HCDS_SHZS_15120_H11	1	1	0.00588648	0.00594796	0.0118344	0.994114	0.994052	1.98817	0.989252	0.992089	1.98134	0.00367798	0.00225734	0.00593532	0.00097382	0.00108312	0.00205694	0.00203081	0.00157518	0.00360599	0.000384966	0.00142728	0.00181225	0.00368027	0.00156796	0.00524822
HCDS_SHZS_15130_E02	1	1	2.47788e-06	1.99561e-11	2.4779e-06	0.999998	1	2	0.972318	0.990714	1.96303	0.00273297	0.000571266	0.00330423	0.003416	0.00286485	0.00628084	0.00482022	0.000635128	0.00545535	0.00569945	0.000921292	0.00662074	0.011013	0.00429314	0.0153062
HCDS_SHZS_15139_A05	1	1	1.19656e-08	4.9809e-07	5.10056e-07	1	1	2	0.993694	0.950926	1.94462	0.000490542	0.00565575	0.00614629	0.00147844	0.0114115	0.0128899	0.00137268	0.00964171	0.0110144	0.000865967	0.00789365	0.00875962	0.00209829	0.0144718	0.0165701
HCDS_SHZS_15140_B05	1	1	2.45914e-07	3.51186e-08	2.81033e-07	1	1	2	0.988328	0.9962	1.98453	0.00290379	0.000464296	0.00336808	0.0034912	0.00114288	0.00463408	0.00220199	0.000601608	0.0028036	0.00142029	0.00040036	0.00182065	0.00165488	0.00119061	0.00284548
HCDS_SHZS_15147_E05	1	1	3.0087e-14	2.06279e-13	2.36255e-13	1	1	2	0.966624	0.918871	1.8855	0.00681832	0.00478876	0.0116071	0.00230485	0.030708	0.0330128	0.00795121	0.00644242	0.0143936	0.00418863	0.00349417	0.0076828	0.0121128	0.0356957	0.0478085
HCDS_SHZS_15171_B08	1	1	0.00477827	4.81952e-06	0.00478309	0.995222	0.999995	1.99522	0.996644	0.988199	1.98484	0.000929516	0.00183767	0.00276719	0.00122476	0.00196418	0.00318893	0.000399205	0.00215716	0.00255636	0.000202011	0.00178173	0.00198374	0.000600516	0.00405991	0.00466043
HCDS_SHZS_15172_C08	1	1	0.00374376	1.40839e-09	0.00374376	0.996256	1	1.99626	0.996443	0.992115	1.98856	0.000538151	0.000841285	0.00137944	0.000794766	0.00183698	0.00263174	0.000465235	0.00108569	0.00155093	0.000370621	0.00066781	0.00103843	0.00138826	0.0034529	0.00484117
HCDS_SHZS_15173_D08	1	1	0.00664464	9.5246e-13	0.00664464	0.993355	1	1.99336	0.94555	0.989591	1.93514	0.00491267	0.000804719	0.00571739	0.0196339	0.0017644	0.0213983	0.00332032	0.000597283	0.0039176	0.0032357	0.000994062	0.00422976	0.0233475	0.00624806	0.0295956
HCDS_SHZS_15176_E08	1	1	8.31173e-09	0.0246151	0.0246151	1	0.975385	1.97538	0.900492	0.992484	1.89298	0.00721545	0.00102965	0.0082451	0.0221091	0.00185134	0.0239604	0.0295279	0.000812397	0.0303403	0.0242704	0.00247317	0.0267436	0.0163847	0.00134964	0.0177343
HCDS_SHZS_15215_F02	1	1	8.94558e-11	3.02265e-06	3.02274e-06	1	0.999997	2	0.989541	0.671318	1.66086	0.00304029	0.0317659	0.0348062	0.000456402	0.0554632	0.0559196	0.000649865	0.0840843	0.0847342	0.00281033	0.0675858	0.0703961	0.00350238	0.0897825	0.0932849
LCDS_SHZS_010_B05	2	2	4.9282e-08	0.366383	0.366383	1	0.633617	1.63362	0.00301916	0.00428994	0.00730909	0.614667	0.207878	0.822545	0.00988735	0.00508788	0.0149752	0.151705	0.508035	0.65974	0.172421	0.0491863	0.221608	0.0483008	0.225522	0.273823
LCDS_SHZS_028_D11	5	2	0.0515566	4.66251e-07	0.0515571	0.948443	1	1.94844	0.00204571	0.0024635	0.00450921	0.279019	0.302276	0.581294	0.00170859	0.00856898	0.0102776	0.173897	0.146706	0.320603	0.525706	0.509622	1.03533	0.0176243	0.0303632	0.0479875
LCDS_SHZS_033_B02	4	2	2.70022e-06	1.89318e-06	4.5934e-06	0.999997	0.999998	2	0.00498078	0.0113445	0.0163253	0.180071	0.211447	0.391518	0.00435706	0.0267591	0.0311161	0.676602	0.137424	0.814026	0.128085	0.485021	0.613105	0.00590441	0.128005	0.133909
LCDS_SHZS_035_D02	2	2	0.00291136	2.5636e-06	0.00291393	0.997089	0.999997	1.99709	0.0017717	0.0146816	0.0164533	0.880303	0.637309	1.51761	0.00626584	0.0268733	0.0331392	0.0649912	0.159787	0.224778	0.0202605	0.0233891	0.0436496	0.0264082	0.13796	0.164368
LCDS_SHZS_046_G05	2	2	0.0770725	0.267662	0.344735	0.922928	0.732338	1.65527	0.0254645	0.00291047	0.028375	0.570682	0.977448	1.54813	0.0303354	0.00321425	0.0335496	0.0885937	0.00980793	0.0984017	0.0270915	0.00289846	0.02999	0.257833	0.00372111	0.261554
LCDS_SHZS_047_H05	2	2	0.0441051	0.250195	0.2943	0.955895	0.749805	1.7057	0.00180109	0.00212855	0.00392964	0.877121	0.849745	1.72687	0.016728	0.00533233	0.0220603	0.0421042	0.022414	0.0645182	0.00538598	0.0245843	0.0299703	0.0568595	0.0957962	0.152656
LCDS_SHZS_053_F08	6	2	0.192929	0.00833562	0.201265	0.807071	0.991664	1.79874	0.0441824	0.00347386	0.0476563	0.722939	0.0506489	0.773588	0.0067775	0.00195344	0.00873095	0.185789	0.0121894	0.197979	0.0185949	0.00508587	0.0236808	0.0217165	0.926649	0.948365
LCDS_SHZS_054_G08	2	2	0.0271035	0.0539681	0.0810716	0.972896	0.946032	1.91893	0.00159113	0.00348037	0.0050715	0.989583	0.856389	1.84597	0.000434977	0.00726239	0.00769736	0.00220419	0.0192173	0.0214215	0.00234323	0.0296818	0.0320251	0.0038437	0.0839692	0.0878129
LCDS_SHZS_057_B11	2	2	0.0166965	0.351754	0.36845	0.983303	0.648246	1.63155	0.00445853	0.00432451	0.00878304	0.741314	0.726026	1.46734	0.0169004	0.00540336	0.0223038	0.0705973	0.0354376	0.106035	0.042518	0.0909725	0.13349	0.124212	0.137836	0.262048
LCDS_SHZS_069_G02	0	2	0.0353584	0.515304	0.550662	0.964642	0.484696	1.44934
LCDS_SHZS_071_A05	2	2	0.121619	0.0721701	0.193789	0.878381	0.92783	1.80621	0.00126981	0.000804977	0.00207479	0.960311	0.923928	1.88424	0.00175406	0.00101058	0.00276464	0.00692036	0.00618671	0.0131071	0.00422594	0.00645723	0.0106832	0.0255193	0.0616121	0.0871314
LCDS_SHZS_074_D05	2	2	0.0162491	0.02119	0.0374391	0.983751	0.97881	1.96256	0.00162667	0.0058107	0.00743737	0.71733	0.766578	1.48391	0.00166041	0.0145853	0.0162458	0.110852	0.0616589	0.17251	0.0508186	0.0972038	0.148022	0.117712	0.0541637	0.171876
LCDS_SHZS_076_F05	2	2	0.24007	0.0170964	0.257166	0.75993	0.982904	1.74283	0.00121581	0.00310106	0.00431687	0.799282	0.901641	1.70092	0.00829534	0.00641417	0.0147095	0.00226687	0.0350491	0.037316	0.00315201	0.026333	0.029485	0.185788	0.027462	0.21325
LCDS_SHZS_089_C11	2	2	3.86079e-07	0.0513792	0.0513796	1	0.948621	1.94862	0.0101771	0.00208859	0.0122657	0.787541	0.879905	1.66745	0.0100935	0.00111184	0.0112053	0.0916016	0.0181341	0.109736	0.0575029	0.0400209	0.0975237	0.0430842	0.0587397	0.101824
LCDS_SHZS_097_D02	2	2	0.0056709	0.0733755	0.0790464	0.994329	0.926625	1.92095	0.00195196	0.00426764	0.0062196	0.975261	0.381787	1.35705	0.00392966	0.00682428	0.0107539	0.00600142	0.0435221	0.0495235	0.00846077	0.476888	0.485349	0.00439554	0.0867106	0.0911062
LCDS_SHZS_102_A05	2	2	0.172728	0.092826	0.265554	0.827272	0.907174	1.73445	0.00205872	0.00176967	0.0038284	0.975686	0.901989	1.87768	0.00358999	0.00124516	0.00483515	0.00647991	0.0247231	0.031203	0.00620437	0.0378684	0.0440727	0.00598083	0.0324043	0.0383852
PADS_SHZS_018_C02	3	3	2.61877e-07	0.0200392	0.0200394	1	0.979961	1.97996	0.038983	0.0196392	0.0586222	0.00384765	0.00268781	0.00653546	0.938865	0.873813	1.81268	0.00891265	0.00621694	0.0151296	0.00292616	0.00364058	0.00656673	0.00646574	0.0940024	0.100468
PADS_SHZS_026_H02	3	3	1.4438e-05	0.00275111	0.00276554	0.999986	0.997249	1.99723	0.00548988	0.00487885	0.0103687	0.0978878	0.0069185	0.104806	0.368433	0.714268	1.0827	0.0635109	0.254247	0.317758	0.0246196	0.00549387	0.0301135	0.440059	0.0141937	0.454252
PADS_SHZS_031_B05	3	3	3.4629e-09	3.0087e-14	3.46293e-09	1	1	2	0.00525124	0.00228081	0.00753205	0.00117193	0.000252449	0.00142438	0.990696	0.985819	1.97651	0.00119667	0.00937167	0.0105683	0.000636792	0.00148961	0.0021264	0.00104732	0.000786515	0.00183384
PADS_SHZS_036_G05	3	3	3.0087e-14	1.53179e-11	1.53479e-11	1	1	2	0.000422166	0.00257607	0.00299823	0.000128482	0.00235881	0.00248729	0.996916	0.96317	1.96009	0.00034891	0.00620277	0.00655168	0.0019071	0.0216029	0.02351	0.000277604	0.00408959	0.0043672
PADS_SHZS_039_B08	3	3	6.94151e-09	3.0087e-14	6.94154e-09	1	1	2	0.00292072	0.00113341	0.00405413	0.000840575	0.000134234	0.000974808	0.993949	0.997086	1.99103	0.000580194	0.000611961	0.00119215	0.000968745	0.000748269	0.00171701	0.00074106	0.000286292	0.00102735
PADS_SHZS_052_C11	3	3	6.668e-13	3.0087e-14	6.96776e-13	1	1	2	0.00150213	0.0164477	0.0179499	0.00046173	0.000303727	0.000765457	0.994353	0.976922	1.97127	0.0011282	0.00283509	0.0039633	0.00236278	0.00194333	0.00430611	0.000192161	0.0015483	0.00174046
PADS_SHZS_054_E11	3	3	2.13054e-07	3.0087e-14	2.13054e-07	1	1	2	0.000852401	0.0211448	0.0219972	0.0117993	0.0009741	0.0127734	0.847723	0.964678	1.8124	0.0433957	0.00566767	0.0490634	0.00805235	0.00399491	0.0120473	0.0881771	0.00354076	0.0917178
PADS_SHZS_060_H11	3	3	6.99777e-06	3.0087e-14	6.99777e-06	0.999993	1	1.99999	0.00106129	0.0119187	0.0129799	0.00823379	0.00129897	0.00953276	0.985504	0.924099	1.9096	0.00125088	0.0458518	0.0471027	0.00255479	0.015306	0.0178608	0.00139544	0.00152544	0.00292087
PADS_SHZS_066_D02	3	3	9.30141e-06	3.0087e-14	9.30141e-06	0.999991	1	1.99999	0.0103224	0.0115167	0.0218391	0.00201146	0.000157659	0.00216912	0.975002	0.984539	1.95954	0.00571128	0.00108901	0.0068003	0.00201255	0.00134613	0.00335868	0.00494048	0.00135183	0.00629231
PADS_SHZS_070_G02	3	3	0.0117502	1.66537e-09	0.0117502	0.98825	1	1.98825	0.0680142	0.00151934	0.0695335	0.0771099	0.00250189	0.0796118	0.772374	0.987841	1.76022	0.02605	0.00118078	0.0272308	0.00929958	0.00272578	0.0120254	0.0471521	0.00423131	0.0513834
PADS_SHZS_108_G02	3	3	3.0087e-14	2.01913e-08	2.01913e-08	1	1	2	0.000964056	0.00838245	0.00934651	0.000867277	0.00336798	0.00423526	0.971444	0.938162	1.90961	0.00601636	0.023797	0.0298133	0.0189536	0.0175207	0.0364743	0.00175518	0.00876972	0.0105249
PADS_SHZS_109_H02	3	3	4.47929e-09	3.0087e-14	4.47932e-09	1	1	2	0.000514552	0.000381598	0.000896151	0.012019	2.53591e-05	0.0120443	0.783031	0.997184	1.78022	0.139604	0.00184668	0.141451	0.0230169	0.000128322	0.0231452	0.0418137	0.00043386	0.0422476
PADS_SHZS_110_A05	3	3	4.00021e-11	3.0087e-14	4.00322e-11	1	1	2	0.00114396	0.00116977	0.00231373	0.001037	9.6594e-05	0.0011336	0.978526	0.998419	1.97694	0.0110579	0.000101982	0.0111598	0.00436806	0.000197397	0.00456546	0.00386753	1.51478e-05	0.00388268
PADS_SHZS_125_F08	3	3	3.0087e-14	6.0935e-09	6.09353e-09	1	1	2	0.000441308	0.00621219	0.00665349	0.000292076	0.00942715	0.00971922	0.997368	0.968788	1.96616	0.000524119	0.00554599	0.00607011	0.00131186	0.00510049	0.00641235	6.30531e-05	0.00492577	0.00498882
PADS_SHZS_129_H08	3	3	4.76682e-06	1.47321e-09	4.76829e-06	0.999995	1	2	0.00504859	0.00866144	0.01371	0.015604	0.00213599	0.01774	0.946374	0.980648	1.92702	0.00628351	0.00145834	0.00774184	0.00877011	0.00466709	0.0134372	0.01792	0.00242921	0.0203492
PADS_SHZS_151_F11	3	3	5.50934e-10	2.25634e-07	2.26185e-07	1	1	2	0.0128691	0.0243196	0.0371887	0.0331681	0.0882622	0.12143	0.897766	0.627311	1.52508	0.0172973	0.0344492	0.0517465	0.0115472	0.0432674	0.0548147	0.0273521	0.182391	0.209743
PADS_SHZS_175_G02	3	3	2.21524e-11	3.0087e-14	2.21825e-11	1	1	2	0.000169107	0.00260795	0.00277706	0.000227504	0.00093125	0.00115875	0.974775	0.939987	1.91476	0.0237452	0.0150466	0.0387918	0.000591598	0.0403106	0.0409022	0.000491831	0.00111622	0.00160805
PADS_SHZS_179_B05	3	3	3.0087e-14	1.92803e-10	1.92833e-10	1	1	2	0.00055424	0.00188638	0.00244062	0.000497776	0.00233275	0.00283053	0.99814	0.976254	1.97439	0.000414581	0.00206553	0.00248011	0.000259877	0.0121463	0.0124061	0.000133387	0.00531523	0.00544862
PADS_SHZS_185_F05	3	3	0.106831	3.0087e-14	0.106831	0.893169	1	1.89317	0.000744878	0.00531214	0.00605701	0.0102929	0.00121886	0.0115117	0.742154	0.903088	1.64524	0.213218	0.0497258	0.262944	0.0195597	0.0356605	0.0552202	0.0140309	0.00499458	0.0190255
PADS_SHZS_191_C08	3	3	5.83434e-09	5.58667e-08	6.1701e-08	1	1	2	0.000242015	0.00287011	0.00311213	0.00939866	0.0246164	0.0340151	0.939231	0.774417	1.71365	0.0086177	0.020383	0.0290007	0.0092287	0.0766846	0.0859133	0.0332821	0.101029	0.134311
PEHS_SHZS_845_B05	0	0	0.0124242	0.867568	0.879993	0.987576	0.132432	1.12001
PEHS_SHZS_847_D05	0	0	0.903085	0.365761	1.26885	0.0969153	0.634239	0.731155
PEHS_SHZS_852_A08	0	0	0.847526	0.138047	0.985572	0.152474	0.861953	1.01443
PEHS_SHZS_503_C02	0	0	0.528298	0.839974	1.36827	0.471702	0.160026	0.631728
PEHS_SHZS_505_E02	0	0	0.954442	0.91263	1.86707	0.0455579	0.0873701	0.132928
PEHS_SHZS_508_H02	0	0	0.364509	0.69359	1.0581	0.635491	0.30641	0.941901
PEHS_SHZS_514_F05	0	0	0.979533	0.96511	1.94464	0.0204674	0.0348899	0.0553574
PEHS_SHZS_528_D11	0	0	0.924473	0.813347	1.73782	0.0755266	0.186653	0.26218
PEHS_SHZS_545_E05	0	0	0.809493	0.972128	1.78162	0.190507	0.0278723	0.218379
PEHS_SHZS_558_B11	0	0	0.207227	0.900319	1.10755	0.792773	0.0996814	0.892455
PEHS_SHZS_577_D05	0	0	0.931536	0.967266	1.8988	0.0684644	0.0327343	0.101199
PEHS_SHZS_586_E08	0	0	0.996224	0.992623	1.98885	0.00377617	0.0073774	0.0111536
PEHS_SHZS_596_F11	0	0	0.934428	0.659522	1.59395	0.0655716	0.340478	0.40605
PEHS_SHZS_603_A05	0	0	0.289065	0.832683	1.12175	0.710935	0.167317	0.878252
PEHS_SHZS_617_F08	0	0	0.942339	0.939704	1.88204	0.0576606	0.0602963	0.117957
PEHS_SHZS_622_C11	0	0	0.575677	0.922311	1.49799	0.424323	0.0776892	0.502012
PEHS_SHZS_635_D05	0	0	0.69471	0.851053	1.54576	0.30529	0.148947	0.454237
PEHS_SHZS_637_F05	0	0	0.525796	0.619672	1.14547	0.474204	0.380328	0.854532
PEHS_SHZS_642_B08	0	0	0.306175	0.687918	0.994093	0.693825	0.312082	1.00591
PEHS_SHZS_676_D08	0	0	5.99119e-09	0.876411	0.876411	1	0.123589	1.12359
PEHS_SHZS_680_H08	0	0	0.994774	0.987311	1.98209	0.00522574	0.012689	0.0179148
PEHS_SHZS_685_E02	0	0	0.97119	0.242035	1.21322	0.02881	0.757965	0.786775
PEHS_SHZS_687_G02	0	0	0.98669	0.906429	1.89312	0.0133101	0.0935709	0.106881
PEHS_SHZS_688_H02	0	0	0.999578	0.420774	1.42035	0.000422209	0.579226	0.579648
PEHS_SHZS_700_A08	0	0	0.997358	0.811299	1.80866	0.00264246	0.188701	0.191343
PEHS_SHZS_705_E08	0	0	0.996749	0.975647	1.9724	0.00325119	0.0243527	0.0276039
PEHS_SHZS_715_E11	0	0	0.968212	0.490682	1.45889	0.0317878	0.509318	0.541106
PEHS_SHZS_727_B05	0	0	0.968646	0.986063	1.95471	0.0313539	0.0139373	0.0452912
PEHS_SHZS_730_E05	0	0	0.991593	0.953713	1.94531	0.00840664	0.0462872	0.0546939
PEHS_SHZS_747_E11	0	0	0.672221	0.253101	0.925321	0.327779	0.746899	1.07468
PEHS_SHZS_753_D02	0	0	0.399105	0.95153	1.35064	0.600895	0.0484702	0.649365
PEHS_SHZS_757_F02	0	0	0.990136	0.409635	1.39977	0.00986361	0.590365	0.600229
PEHS_SHZS_773_F08	0	0	0.993713	0.972533	1.96625	0.00628671	0.0274672	0.0337539
PEHS_SHZS_783_A02	0	0	0.993478	0.897977	1.89146	0.00652192	0.102023	0.108545
PEHS_SHZS_798_H05	0	0	0.870861	0.946494	1.81736	0.129139	0.0535062	0.182645
PEHS_SHZS_804_F08	0	0	0.729137	0.874375	1.60351	0.270863	0.125625	0.396488
PEHS_SHZS_806_H08	0	0	0.958527	0.676808	1.63534	0.041473	0.323192	0.364665
PEHS_SHZS_809_C11	0	0	0.568891	0.943971	1.51286	0.431109	0.0560294	0.487139
PEHS_SHZS_814_B02	0	0	0.939327	0.742111	1.68144	0.0606727	0.257889	0.318562
PEHS_SHZS_818_F02	0	0	0.850702	0.299333	1.15004	0.149298	0.700667	0.849964
RCDS_SHZS_168_E02	4	4	0.0402125	0.00898586	0.0491983	0.959788	0.991014	1.9508	0.00155086	0.00206272	0.00361358	0.0196287	0.0336635	0.0532922	0.00326151	0.00221982	0.00548134	0.905193	0.474576	1.37977	0.0639387	0.470564	0.534502	0.00642734	0.016914	0.0233413
RCDS_SHZS_171_H02	4	4	3.69519e-08	3.0087e-14	3.69519e-08	1	1	2	0.00597021	0.00225468	0.00822488	0.0504609	0.000479572	0.0509405	0.102985	0.00446315	0.107448	0.688463	0.952666	1.64113	0.0964168	0.0348911	0.131308	0.0557038	0.00524507	0.0609489
RCDS_SHZS_172_A05	4	4	2.32861e-06	1.83509e-12	2.32861e-06	0.999998	1	2	0.00441985	0.00114276	0.00556261	0.0079191	0.000985769	0.00890486	0.0811241	0.00103201	0.0821561	0.817762	0.884278	1.70204	0.0378633	0.107147	0.14501	0.0509113	0.00541468	0.056326
RCDS_SHZS_178_E05	4	4	0.00510574	5.02382e-09	0.00510575	0.994894	1	1.99489	0.000154909	0.00781033	0.00796524	0.0111045	0.0103802	0.0214847	0.00585113	0.009121	0.0149721	0.812986	0.868955	1.68194	0.166842	0.098762	0.265604	0.00306132	0.0049717	0.00803303
RCDS_SHZS_182_A08	4	4	0.00419488	0.0440886	0.0482835	0.995805	0.955911	1.95172	0.00829605	0.005132	0.0134281	0.0418774	0.0165604	0.0584378	0.00214337	0.00480085	0.00694422	0.887417	0.910881	1.7983	0.0440232	0.0407564	0.0847796	0.0162434	0.0218689	0.0381123
RCDS_SHZS_186_D08	4	4	1.10784e-09	0.0444534	0.0444534	1	0.955547	1.95555	0.00264076	0.010368	0.0130088	0.0417995	0.0477461	0.0895456	0.0510681	0.0154414	0.0665096	0.812723	0.265284	1.07801	0.0356471	0.548502	0.584149	0.0561216	0.112659	0.16878
RCDS_SHZS_190_H08	4	4	1.49863e-05	4.48438e-11	1.49863e-05	0.999985	1	1.99999	0.000436501	6.86087e-05	0.000505109	0.0114353	0.00612778	0.017563	0.0208339	9.15702e-05	0.0209254	0.85477	0.789222	1.64399	0.106403	0.203712	0.310115	0.00612136	0.00077859	0.00689995
RCDS_SHZS_206_H02	5	4	0.0683888	0.0388906	0.107279	0.931611	0.961109	1.89272	0.000391105	0.00405375	0.00444486	0.00577698	0.111374	0.117151	0.00472758	0.00298627	0.00771385	0.0353582	0.600638	0.635996	0.953036	0.260473	1.21351	0.000710423	0.0204756	0.021186
RCDS_SHZS_213_G05	4	4	5.89649e-06	0.225214	0.22522	0.999994	0.774786	1.77478	0.000702462	0.0195293	0.0202318	0.0300634	0.113976	0.144039	0.0110417	0.0313246	0.0423663	0.904592	0.465595	1.37019	0.046091	0.169043	0.215134	0.00750898	0.200533	0.208042
RCDS_SHZS_214_H05	0	4	0.409888	0.130466	0.540354	0.590112	0.869534	1.45965
RCDS_SHZS_224_B11	4	4	7.53633e-07	1.48216e-06	2.23579e-06	0.999999	0.999999	2	0.010917	0.00125481	0.0121718	0.117762	0.0340554	0.151817	0.015416	0.000809644	0.0162256	0.480588	0.898324	1.37891	0.35267	0.0592112	0.411881	0.0226478	0.00634487	0.0289926
RCDS_SHZS_234_C02	4	4	1.44802e-09	1.37644e-10	1.58566e-09	1	1	2	3.40903e-05	0.000249117	0.000283208	0.000283774	0.00017929	0.000463064	0.00238842	0.00248553	0.00487394	0.971494	0.61021	1.5817	0.0250735	0.386629	0.411703	0.0007265	0.000246692	0.000973192
RCDS_SHZS_241_B05	4	4	1.38177e-07	3.35158e-06	3.48976e-06	1	0.999997	2	0.000911876	0.00319139	0.00410326	0.0183852	0.0457253	0.0641105	0.00389183	0.0135883	0.0174801	0.500887	0.790411	1.2913	0.473201	0.115395	0.588596	0.0027234	0.0316883	0.0344117
RCDS_SHZS_244_E05	5	4	0.00745277	0.0381459	0.0455987	0.992547	0.961854	1.9544	0.00111923	0.0012553	0.00237452	0.00919147	0.0125679	0.0217593	0.00320775	0.00953736	0.0127451	0.22686	0.193407	0.420267	0.758068	0.780508	1.53858	0.00155307	0.00272469	0.00427776
RCDS_SHZS_246_G05	4	4	0.00312249	1.94035e-10	0.00312249	0.996878	1	1.99688	2.6794e-05	0.000982581	0.00100937	0.00146659	0.00286264	0.00432924	0.00353184	0.0270086	0.0305405	0.903824	0.489853	1.39368	0.0901941	0.475149	0.565343	0.00095681	0.00414434	0.00510115
RCDS_SHZS_255_H08	4	4	0.461975	0.00729678	0.469272	0.538025	0.992703	1.53073	0.00250521	0.00069879	0.003204	0.0086837	0.00763709	0.0163208	0.00507231	0.00184139	0.0069137	0.452746	0.951301	1.40405	0.528634	0.0372453	0.565879	0.0023594	0.0012767	0.0036361
RCDS_SHZS_262_B02	5	4	0.00883561	2.16072e-11	0.00883561	0.991164	1	1.99116	0.0307959	0.0111824	0.0419784	0.226962	0.0529144	0.279876	0.0255977	0.0297669	0.0553646	0.188079	0.45187	0.639949	0.488843	0.357515	0.846358	0.0397221	0.0967513	0.136473
RCDS_SHZS_266_F02	4	4	1.24889e-05	8.52845e-08	1.25742e-05	0.999988	1	1.99999	0.0030289	0.00114051	0.00416941	0.557718	0.0142461	0.571964	0.0216905	0.00259785	0.0242884	0.39027	0.672242	1.06251	0.0149702	0.307502	0.322472	0.0123223	0.00227143	0.0145937
RCDS_SHZS_271_C05	4	4	0.0133132	0.140691	0.154004	0.986687	0.859309	1.846	0.0260251	0.00999501	0.0360201	0.146536	0.594292	0.740828	0.00717131	0.0378488	0.0450201	0.749461	0.247203	0.996664	0.0655515	0.0387618	0.104313	0.00525533	0.0718992	0.0771546
RCDS_SHZS_278_G05	0	4	9.29158e-07	0.529037	0.529038	0.999999	0.470963	1.47096
RCDS_SHZS_281_B08	4	4	0.0176208	5.02803e-08	0.0176209	0.982379	1	1.98238	0.0110711	0.0126999	0.023771	0.00947327	0.0489805	0.0584537	0.0058915	0.0210951	0.0269866	0.510074	0.726425	1.2365	0.460562	0.16606	0.626621	0.00292875	0.0247394	0.0276682
RCDS_SHZS_284_D08	4	4	0.00388327	0.0433016	0.0471849	0.996117	0.956698	1.95282	0.00261292	0.00649559	0.00910851	0.0118858	0.0991985	0.111084	0.00319094	0.0118877	0.0150786	0.965402	0.614339	1.57974	0.0165282	0.191382	0.20791	0.000379911	0.0766976	0.0770775
RCDS_SHZS_286_F08	4	4	1.47427e-05	0.105322	0.105337	0.999985	0.894678	1.89466	0.00414365	0.00674912	0.0108928	0.0103887	0.067846	0.0782347	0.00531513	0.0217106	0.0270257	0.940787	0.782456	1.72324	0.038554	0.0347339	0.0732878	0.000811619	0.0865042	0.0873158
RCDS_SHZS_287_G08	5	4	3.34119e-06	1.69126e-07	3.51031e-06	0.999997	1	2	0.0132956	0.00521723	0.0185128	0.044805	0.0120909	0.0568959	0.0912157	0.0578388	0.149054	0.574974	0.28959	0.864564	0.269655	0.61361	0.883266	0.00605491	0.0216528	0.0277077
RCDS_SHZS_289_A11	4	4	1.3852e-09	1.68465e-12	1.38688e-09	1	1	2	0.00163187	0.000445143	0.00207701	0.000795863	0.000421314	0.00121718	0.000392523	0.00579627	0.00618879	0.952006	0.744847	1.69685	0.0447308	0.246059	0.290789	0.000442787	0.00243141	0.0028742
RCDS_SHZS_532314_E08	4	4	0.144873	4.85708e-07	0.144873	0.855127	1	1.85513	0.000338998	0.000959978	0.00129898	0.00189181	0.000104261	0.00199607	0.00365472	0.00038758	0.0040423	0.990709	0.994365	1.98507	0.00129253	0.00415061	0.00544313	0.00211332	3.27682e-05	0.00214609
RCDS_SHZS_836829_F05	4	4	4.45359e-11	2.99218e-07	2.99263e-07	1	1	2	0.000498069	0.000497589	0.000995658	0.0044548	0.00299653	0.00745133	0.00139957	0.019531	0.0209306	0.989555	0.751065	1.74062	0.00248864	0.225536	0.228025	0.00160436	0.000373894	0.00197825
RCDS_SHZS_841119_B02	4	4	4.57811e-06	0.00300046	0.00300504	0.999995	0.997	1.99699	0.00194548	0.00378812	0.0057336	0.00224652	0.000290202	0.00253672	0.0389102	0.0153701	0.0542803	0.954502	0.972244	1.92675	0.00065163	0.00815472	0.00880635	0.00174387	0.000152846	0.00189671
RCDS_SHZS_842777_B05	4	4	0.00543886	0.0295162	0.0349551	0.994561	0.970484	1.96504	0.00129191	0.000431539	0.00172345	0.0052568	0.000449663	0.00570646	0.00635891	0.00105023	0.00740914	0.984102	0.993582	1.97768	0.000407232	0.00389316	0.00430039	0.00258294	0.000593302	0.00317625
RCDS_SHZS_847197_A11	4	4	5.20605e-06	0.00356481	0.00357001	0.999995	0.996435	1.99643	0.00220265	0.000900487	0.00310313	0.000561966	0.0108537	0.0114156	0.0370377	0.0172209	0.0542586	0.958285	0.799057	1.75734	0.000515936	0.167917	0.168433	0.00139668	0.00405084	0.00544751
RCDS_SHZS_847266_D08	4	4	0.00741766	0.00676407	0.0141817	0.992582	0.993236	1.98582	0.000381346	0.000870312	0.00125166	0.00068724	0.000693787	0.00138103	0.00419002	0.000214142	0.00440416	0.98629	0.995684	1.98197	0.00751007	0.0024865	0.00999657	0.000941022	5.07749e-05	0.000991797
RCDS_SHZS_847916_B11	4	4	1.14655e-05	0.00940818	0.00941964	0.999989	0.990592	1.99058	0.00337528	0.00137162	0.00474691	0.000840415	0.00158611	0.00242652	0.0137803	0.00312881	0.0169091	0.980702	0.990483	1.97118	0.000310835	0.00183778	0.00214861	0.000990806	0.00159313	0.00258393
RCDS_SHZS_850041_G02	4	4	1.86314e-11	2.16527e-06	2.16529e-06	1	0.999998	2	0.00688674	0.00176525	0.00865199	0.0459463	0.00752507	0.0534713	0.430143	0.00126377	0.431407	0.479321	0.295628	0.774949	0.0299236	0.692707	0.722631	0.00777892	0.00111049	0.00888941
RCDS_SHZS_850429_H02	4	4	5.0024e-07	0.00294074	0.00294124	0.999999	0.997059	1.99706	0.00190249	0.000903756	0.00280625	0.00131983	0.0106689	0.0119888	0.00372394	0.00130045	0.00502439	0.988921	0.871534	1.86046	0.00310775	0.114082	0.117189	0.0010248	0.00151127	0.00253607
RCDS_SHZS_851315_G05	4	4	0.00361708	9.85708e-06	0.00362693	0.996383	0.99999	1.99637	0.000269443	0.00124291	0.00151235	0.000538685	0.000412303	0.000950988	0.0042453	0.00287635	0.00712165	0.991418	0.991726	1.98314	0.00311319	0.00324302	0.00635621	0.000415021	0.000499005	0.000914026
RCDS_SHZS_851362_B05	4	4	7.22189e-09	2.84356e-09	1.00655e-08	1	1	2	0.00281861	0.00654845	0.00936705	0.002607	0.00211607	0.00472306	0.0626645	0.0273034	0.0899679	0.913365	0.899354	1.81272	0.0162018	0.0642679	0.0804697	0.00234354	0.000410557	0.00275409
RCDS_SHZS_855139_D08	4	4	0.297074	0.00827027	0.305345	0.702926	0.99173	1.69466	0.000317515	0.00238705	0.00270457	0.000160133	0.00181389	0.00197402	0.00511048	0.00559551	0.010706	0.990672	0.984883	1.97555	0.00251834	0.00280738	0.00532571	0.00122192	0.00251296	0.00373488
RCDS_SHZS_856809_G08	4	4	6.85508e-06	0.196599	0.196606	0.999993	0.803401	1.80339	0.000807989	0.00167081	0.0024788	0.000736391	0.000930063	0.00166645	0.00483677	0.000658007	0.00549477	0.992006	0.99441	1.98642	0.0009075	0.00212232	0.00302982	0.000705042	0.000208754	0.000913795
RCDS_SHZS_860269_E02	4	4	9.28314e-09	1.51772e-05	1.51865e-05	1	0.999985	1.99998	0.00491495	0.00593937	0.0108543	0.0116011	0.0397896	0.0513907	0.0164032	0.00201692	0.0184201	0.953478	0.69353	1.64701	0.00234677	0.25757	0.259917	0.0112562	0.00115336	0.0124096
RCDS_SHZS_863520_B08	4	4	6.20851e-07	0.0066832	0.00668382	0.999999	0.993317	1.99332	0.000136273	0.0011308	0.00126707	0.00304637	0.0148857	0.0179321	0.00172339	0.0036893	0.00541268	0.982847	0.678382	1.66123	0.00536863	0.285819	0.291188	0.00687849	0.0160928	0.0229713
RCDS_SHZS_864479_F08	4	4	1.93123e-08	0.049397	0.049397	1	0.950603	1.9506	0.000699353	0.000918424	0.00161778	0.00590014	0.00310898	0.00900912	0.00207168	0.00146569	0.00353737	0.989854	0.897615	1.88747	7.83182e-05	0.09637	0.0964483	0.00139681	0.000521836	0.00191864
RCDS_SHZS_865463_A11	4	4	1.03329e-08	0.00301119	0.0030112	1	0.996989	1.99699	0.00491158	0.00410964	0.00902122	0.000937132	0.0106678	0.011605	0.0045979	0.00162633	0.00622423	0.986524	0.978609	1.96513	0.0013422	0.00359026	0.00493245	0.00168742	0.00139676	0.00308418
RCDS_SHZS_870619_B08	4	4	2.46083e-06	0.0728548	0.0728573	0.999998	0.927145	1.92714	0.00151519	0.000438958	0.00195415	0.00180697	0.000672703	0.00247967	0.00193956	0.000357433	0.00229699	0.99336	0.931409	1.92477	0.000879755	0.0670893	0.067969	0.000498279	3.22029e-05	0.000530482
RCDS_SHZS_871452_H05	4	4	2.45074e-09	0.0706802	0.0706802	1	0.92932	1.92932	0.000777656	0.000566451	0.00134411	0.000521796	0.0396899	0.0402117	0.00561932	0.000161451	0.00578077	0.990853	0.92601	1.91686	0.00194244	0.0330869	0.0350294	0.000285972	0.000485398	0.00077137
RCDS_SHZS_871667_C08	4	4	2.93393e-11	2.26985e-06	2.26988e-06	1	0.999998	2	0.0043679	0.00278443	0.00715233	0.0030633	0.00473675	0.00780005	0.0118677	0.000551417	0.0124191	0.978819	0.984698	1.96352	0.00113769	0.00715337	0.00829106	0.000744208	7.63614e-05	0.00082057
RCDS_SHZS_876757_B11	4	4	7.9065e-09	0.00272837	0.00272838	1	0.997272	1.99727	0.000296291	0.00148164	0.00177793	0.00305722	0.00842184	0.0114791	0.000461323	0.00138814	0.00184946	0.995884	0.980888	1.97677	4.914e-05	0.00691445	0.00696359	0.000252289	0.00090604	0.00115833
RCDS_SHZS_878349_C02	4	4	2.07401e-12	0.00881749	0.00881749	1	0.991183	1.99118	0.00150464	0.000684698	0.00218934	0.00268385	0.000746424	0.00343027	0.000755498	0.000769187	0.00152468	0.993622	0.975508	1.96913	0.000962644	0.0213675	0.0223301	0.000471392	0.00092426	0.00139565
GCDS_SHZS_328_C02	5	5	0.1514	1.41775e-13	0.1514	0.8486	1	1.8486	0.000118048	0.000306218	0.000424266	0.00176101	0.00758921	0.00935022	0.0048693	0.0124278	0.0172971	0.260212	0.104059	0.364271	0.731021	0.84707	1.57809	0.00201874	0.0285473	0.030566
GCDS_SHZS_333_H02	5	5	0.179866	5.0535e-06	0.179871	0.820134	0.999995	1.82013	0.0244356	0.000442393	0.024878	0.367324	0.0147976	0.382122	0.0267286	0.00250098	0.0292296	0.235206	0.185196	0.420402	0.219099	0.795708	1.01481	0.127206	0.00135569	0.128561
GCDS_SHZS_336_C05	5	5	1.80258e-06	0.0290589	0.0290607	0.999998	0.970941	1.97094	0.000773441	0.000482826	0.00125627	0.024074	0.0062659	0.0303399	0.0116749	0.00151373	0.0131886	0.150176	0.0341725	0.184349	0.803963	0.951164	1.75513	0.0093387	0.00640138	0.0157401
GCDS_SHZS_348_G08	0	5	0.570351	7.39238e-06	0.570358	0.429649	0.999993	1.42964
GCDS_SHZS_350_A11	5	5	2.16346e-09	1.16837e-09	3.33183e-09	1	1	2	0.000932497	0.00573187	0.00666436	0.0054229	0.0285061	0.033929	0.000914219	0.0155776	0.0164919	0.600058	0.22243	0.822488	0.388877	0.723103	1.11198	0.0037954	0.0046516	0.008447
GCDS_SHZS_356_G11	5	5	0.0484218	8.52806e-07	0.0484227	0.951578	0.999999	1.95158	0.00750184	0.00134336	0.0088452	0.100671	0.0441504	0.144821	0.0124309	0.00349143	0.0159223	0.302781	0.375834	0.678616	0.55448	0.570806	1.12529	0.0221351	0.00437464	0.0265098
GCDS_SHZS_359_D02	4	5	0.00934924	2.83461e-08	0.00934926	0.990651	1	1.99065	0.00101793	0.00209264	0.00311057	0.0641594	0.013491	0.0776504	0.0145188	0.0330054	0.0475242	0.4828	0.469768	0.952569	0.425701	0.414442	0.840143	0.0118022	0.0672008	0.079003
GCDS_SHZS_371_H05	5	5	4.4742e-07	1.44413e-10	4.47564e-07	1	1	2	0.00328244	0.00144561	0.00472805	0.00164914	0.0205343	0.0221835	0.000572388	0.00405664	0.00462903	0.015223	0.457663	0.472886	0.978843	0.510946	1.48979	0.000429529	0.0053539	0.00578343
GCDS_SHZS_386_G11	5	5	0.154583	4.13481e-11	0.154583	0.845417	1	1.84542	0.000166153	0.000919135	0.00108529	0.00263075	0.00278557	0.00541631	0.00813048	0.0107046	0.0188351	0.361171	0.338164	0.699335	0.626616	0.635729	1.26235	0.00128558	0.0116972	0.0129827
GCDS_SHZS_387_A02	5	5	0.0939808	5.66516e-10	0.0939808	0.906019	1	1.90602	0.00304361	0.00102437	0.00406798	0.0728368	0.0639208	0.136758	0.00844776	0.0106649	0.0191127	0.219295	0.246062	0.465356	0.688973	0.640046	1.32902	0.00740413	0.0382821	0.0456862
GCDS_SHZS_392_F02	5	5	0.120809	0.002943	0.123752	0.879191	0.997057	1.87625	0.000397628	0.00300066	0.00339829	0.00553729	0.0978968	0.103434	0.00044033	0.00742394	0.00786427	0.142768	0.0811038	0.223872	0.845934	0.767147	1.61308	0.00492296	0.043428	0.048351
GCDS_SHZS_397_C05	5	5	0.00400591	7.29719e-08	0.00400598	0.995994	1	1.99599	0.000316844	0.000922329	0.00123917	0.00968877	0.00857206	0.0182608	0.000894647	0.0359117	0.0368063	0.0403904	0.0397996	0.08019	0.948584	0.907489	1.85607	0.000125781	0.00730552	0.0074313
GCDS_SHZS_404_B08	5	5	2.24587e-12	1.03248e-05	1.03248e-05	1	0.99999	1.99999	0.000769522	0.000331676	0.0011012	0.000396155	0.000438947	0.000835102	0.000641658	0.00152757	0.00216923	0.102742	0.555792	0.658534	0.894103	0.441584	1.33569	0.00134712	0.000325425	0.00167254
GCDS_SHZS_411_A11	4	5	0.00390345	2.31791e-10	0.00390345	0.996097	1	1.9961	0.00130981	0.0024236	0.0037334	0.00603586	0.057781	0.0638168	0.000455702	0.00691924	0.00737495	0.591411	0.580192	1.1716	0.340076	0.3182	0.658277	0.0607109	0.0344837	0.0951946
GCDS_SHZS_415_E11	4	5	3.41723e-06	0.00338627	0.00338969	0.999997	0.996614	1.99661	0.00085222	0.00630554	0.00715776	0.0223836	0.0140353	0.0364189	0.0148922	0.0804932	0.0953854	0.703387	0.209191	0.912578	0.219921	0.667086	0.887007	0.0385639	0.0228891	0.0614531
GCDS_SHZS_416_F11	5	5	6.72201e-10	1.9237e-08	1.99092e-08	1	1	2	0.000498004	0.000512192	0.0010102	0.000614152	0.0101691	0.0107833	8.64514e-05	0.00455724	0.0046437	0.0803061	0.473923	0.554229	0.91827	0.506453	1.42472	0.000225696	0.00438619	0.00461188
GCDS_SHZS_417_G11	5	5	7.57409e-11	8.23274e-07	8.2335e-07	1	0.999999	2	0.00156772	0.00369655	0.00526427	0.00124937	0.0116623	0.0129117	0.000838263	0.0630668	0.063905	0.0313557	0.334861	0.366216	0.964841	0.577528	1.54237	0.000148332	0.00918543	0.00933376
GCDS_SHZS_423_F02	5	5	2.06353e-09	3.0087e-14	2.06356e-09	1	1	2	9.87439e-05	0.00364102	0.00373976	0.00025258	0.000762777	0.00101536	0.00020872	0.255048	0.255256	0.00444016	0.231742	0.236183	0.994362	0.507944	1.50231	0.000638082	0.000862398	0.00150048
GCDS_SHZS_424_G02	5	5	0.0109065	5.5745e-06	0.010912	0.989094	0.999994	1.98909	0.00175117	0.0102336	0.0119848	0.0406137	0.0232284	0.063842	0.0010552	0.161032	0.162087	0.121508	0.100063	0.221571	0.833275	0.679739	1.51301	0.00179705	0.0257046	0.0275017
GCDS_SHZS_426_A05	5	5	1.34018e-05	4.1039e-09	1.34059e-05	0.999987	1	1.99999	0.000494244	0.00100825	0.00150249	0.0186618	0.035821	0.0544827	0.0252747	0.00483177	0.0301065	0.620646	0.158676	0.779322	0.309962	0.793893	1.10385	0.0249615	0.00576965	0.0307311
GCDS_SHZS_437_C08	5	5	4.27869e-06	0.00298108	0.00298536	0.999996	0.997019	1.99701	0.00565253	0.0135612	0.0192138	0.063909	0.0447291	0.108638	0.00531196	0.108267	0.113579	0.0456871	0.135579	0.181266	0.876032	0.582126	1.45816	0.00340701	0.115737	0.119144
GCDS_SHZS_441_G08	5	5	2.41518e-06	0.0788301	0.0788325	0.999998	0.92117	1.92117	0.000234404	0.00554057	0.00577497	0.000601205	0.382142	0.382743	2.81779e-05	0.0162202	0.0162484	0.00277583	0.127966	0.130742	0.996359	0.0724795	1.06884	1.17125e-06	0.395651	0.395652
GCDS_SHZS_450_G11	0	5	1.01245e-09	0.595313	0.595313	1	0.404687	1.40469
TCDS_SHZS_0316_B05	6	6	2.34302e-07	4.98596e-09	2.39288e-07	1	1	2	0.00186633	0.00467123	0.00653757	0.0354578	0.0984782	0.133936	0.00193726	0.0103688	0.0123061	8.7697e-05	0.00641384	0.00650154	0.000286084	0.0057297	0.00601578	0.960365	0.874338	1.8347
TCDS_SHZS_0317_C05	6	6	0.00458812	0.180271	0.184859	0.995412	0.819729	1.81514	0.000448321	0.00473277	0.00518109	0.00250711	0.0199336	0.0224407	0.00881892	0.00326091	0.0120798	0.000902582	0.0185337	0.0194363	0.000898585	0.0120219	0.0129205	0.986424	0.941517	1.92794
TCDS_SHZS_0329_G08	6	6	0.0479498	0.00706855	0.0550183	0.95205	0.992931	1.94498	0.000198772	0.00331616	0.00351493	0.00840631	0.0988989	0.107305	0.00316351	0.00529841	0.00846193	0.00107699	0.00985349	0.0109305	0.00207745	0.00625385	0.0083313	0.985077	0.876379	1.86146
TCDS_SHZS_0331_A11	0	6	0.639065	0.0272753	0.666341	0.360935	0.972725	1.33366
TCDS_SHZS_0337_G11	6	6	0.0511869	0.0219343	0.0731212	0.948813	0.978066	1.92688	0.00123456	0.0309787	0.0322133	0.139738	0.153903	0.293641	0.0127725	0.0142259	0.0269984	0.0191834	0.0901331	0.109317	0.0272417	0.162927	0.190169	0.79983	0.547832	1.34766
TCDS_SHZS_0339_A02	0	6	0.984016	0.00548291	0.989499	0.0159836	0.994517	1.0105
TCDS_SHZS_0344_F02	6	6	3.45188e-06	0.00272585	0.00272931	0.999997	0.997274	1.99727	0.00161827	0.00309046	0.00470874	0.00130516	0.0571905	0.0584956	0.00271084	0.0109274	0.0136382	0.000274672	0.0253543	0.025629	0.000219781	0.016884	0.0171038	0.993871	0.886553	1.88042
TCDS_SHZS_0345_G02	0	6	0.65437	0.0217181	0.676088	0.34563	0.978282	1.32391
TCDS_SHZS_0352_F05	0	6	0.00803508	0.647032	0.655067	0.991965	0.352968	1.34493
TCDS_SHZS_0365_C11	6	6	0.0542084	0.0619524	0.116161	0.945792	0.938048	1.88384	0.000883808	0.00318191	0.00406572	0.00418347	0.0315967	0.0357801	0.00322108	0.00997752	0.0131986	0.00363779	0.0389813	0.0426191	0.000623897	0.0470537	0.0476776	0.98745	0.869209	1.85666
TCDS_SHZS_0367_E11	6	6	0.027783	0.186935	0.214718	0.972217	0.813065	1.78528	0.00502293	0.0020488	0.00707173	0.137017	0.156167	0.293184	0.00576121	0.00671329	0.0124745	0.00170386	0.0896562	0.0913601	0.00048065	0.00796509	0.00844574	0.850014	0.737449	1.58746
TCDS_SHZS_0372_C02	6	6	0.00860003	0.0251026	0.0337026	0.9914	0.974897	1.9663	0.00670144	0.0131191	0.0198206	0.128298	0.0300011	0.158299	0.0132889	0.00816413	0.021453	0.00776574	0.00622895	0.0139947	0.002736	0.00182934	0.00456534	0.84121	0.940657	1.78187
TCDS_SHZS_0375_F02	6	6	0.00868432	0.0881995	0.0968838	0.991316	0.911801	1.90312	0.0200302	0.00773594	0.0277661	0.253401	0.095218	0.348619	0.0779721	0.0221648	0.100137	0.104899	0.191121	0.29602	0.0187889	0.0265768	0.0453657	0.524909	0.657184	1.18209
TCDS_SHZS_0378_A05	6	6	0.125017	0.0943656	0.219383	0.874983	0.905634	1.78062	0.0274297	0.0039539	0.0313836	0.0593584	0.0158643	0.0752227	0.00783215	0.00236759	0.0101997	0.0174777	0.00615321	0.0236309	0.00300563	0.00160477	0.0046104	0.884896	0.970056	1.85495
TCDS_SHZS_0383_F05	6	6	0.309803	0.0958748	0.405678	0.690197	0.904125	1.59432	0.00282447	0.00659795	0.00942241	0.0907804	0.030969	0.121749	0.00850857	0.0414509	0.0499595	0.0343246	0.013918	0.0482425	0.0227123	0.00468625	0.0273985	0.84085	0.902378	1.74323
TCDS_SHZS_0386_A08	6	6	0.017364	0.112148	0.129512	0.982636	0.887852	1.87049	0.00317267	0.00293759	0.00611026	0.00258412	0.0198445	0.0224286	0.00705376	0.00127617	0.00832994	0.00251345	0.00551936	0.00803281	0.000415146	0.00686795	0.00728309	0.984261	0.963554	1.94782
TCDS_SHZS_0394_A11	6	6	0.0378777	0.118779	0.156656	0.962122	0.881221	1.84334	0.0450551	0.0274975	0.0725526	0.0163019	0.0360272	0.0523291	0.00813819	0.0115894	0.0197276	0.00537352	0.00459196	0.00996548	0.00182553	0.0016174	0.00344293	0.923306	0.918677	1.84198
TCDS_SHZS_0409_A05	6	6	0.436826	1.23623e-05	0.436838	0.563174	0.999988	1.56316	0.0116708	0.000278703	0.0119495	0.00794534	0.0158935	0.0238389	0.0265466	0.000383721	0.0269303	0.00435278	0.00090493	0.00525771	0.00122896	0.00168387	0.00291284	0.948255	0.980855	1.92911
TCDS_SHZS_0413_E05	6	6	5.84139e-06	0.0318052	0.031811	0.999994	0.968195	1.96819	0.00567095	0.00118906	0.00686001	0.00779515	0.046289	0.0540841	0.00400826	0.0106527	0.014661	0.0012633	0.00803325	0.00929655	0.000824527	0.0218933	0.0227178	0.980438	0.911943	1.89238
TCDS_SHZS_0418_B08	0	6	0.382315	0.227627	0.609942	0.617685	0.772373	1.39006
TCDS_SHZS_0428_D11	6	6	0.139403	0.0121495	0.151553	0.860597	0.98785	1.84845	0.00154871	0.00178101	0.00332972	0.00108267	0.00812187	0.00920455	0.000994291	0.00393601	0.0049303	0.000444646	0.0215838	0.0220285	0.000287889	0.00549783	0.00578572	0.995642	0.959079	1.95472
TCDS_SHZS_0429_E11	6	6	0.0184245	0.0948751	0.1133	0.981575	0.905125	1.8867	0.00356188	0.00357504	0.00713692	0.00498457	0.0693976	0.0743822	0.00725246	0.00553487	0.0127873	0.00526294	0.0702614	0.0755243	0.00198006	0.101022	0.103002	0.976958	0.750209	1.72717
TCDS_SHZS_0436_D02	6	6	0.01395	0.0462767	0.0602267	0.98605	0.953723	1.93977	0.00368383	0.00437457	0.0080584	0.0149852	0.156767	0.171753	0.0368773	0.043882	0.0807594	0.00143637	0.024375	0.0258113	0.000907939	0.0208003	0.0217082	0.942109	0.749801	1.69191
TCDS_SHZS_0438_F02	6	6	0.0766449	0.234749	0.311394	0.923355	0.765251	1.68861	0.000713534	0.00183776	0.0025513	0.0168291	0.0895744	0.106403	0.0028404	0.00188112	0.00472152	0.00202096	0.00369663	0.00571758	0.00332534	0.000891345	0.00421668	0.974271	0.902119	1.87639
TCDS_SHZS_0445_E05	6	6	0.304423	0.0573218	0.361744	0.695577	0.942678	1.63826	0.000309454	0.00266256	0.00297201	0.00333887	0.118374	0.121713	0.00605556	0.021297	0.0273525	0.00104086	0.00973507	0.0107759	0.00458474	0.012604	0.0171887	0.984671	0.835327	1.82
TCDS_SHZS_0450_B08	0	6	0.47403	0.5	0.97403	0.52597	0.5	1.02597
TCDS_SHZS_0467_C02	6	6	0.248942	0.00544215	0.254384	0.751058	0.994558	1.74562	0.000389071	0.00660986	0.00699893	0.062767	0.0361918	0.0989587	0.00830057	0.0188249	0.0271255	0.104531	0.160395	0.264927	0.00670379	0.0636541	0.0703579	0.817309	0.714324	1.53163
TCDS_SHZS_0468_D02	0	6	0.193587	0.324721	0.518307	0.806413	0.675279	1.48169
