# Supplementary material for: Multiplexed nanomaterial-assisted laser desorption/ionization for pan-cancer diagnosis and classification
Source: Nat Commun. 2022 Feb 1;13:617. doi: 10.1038/s41467-021-26642-9 (PMC8807648; doi:10.1038/s41467-021-26642-9)
Supplement: Supplementary file 11 — Dataset 7 [file 41467_2021_26642_MOESM11_ESM.xlsx]

## Sheet: Data 1
Supplementary Data 7: Six Patient Samples Exemplifying Different Situations of Pan-cancer Diagnosis and Classification (Binary Classification and Multi-class Classification)
Sample ID	Result Analysis				Binary Classification						Multi-class Classification
					HC			Cancer			HCC			NSCLC			PAAD			CRC			GC			PTC
	GNS	SiNW	Fusion	TRUE	GNS	SiNW	Fusion	GNS	SiNW	Fusion	GNS	SiNW	Fusion	GNS	SiNW	Fusion	GNS	SiNW	Fusion	GNS	SiNW	Fusion	GNS	SiNW	Fusion	GNS	SiNW	Fusion
HCDS_SHZS_14386_B05	1	1	1	1	7.43849e-14	7.94982e-10	7.95057e-10	1	1	2	0.997882	0.98826	1.98614	0.000472309	0.00155482	0.00202713	0.000156409	0.00150785	0.00166426	0.000201659	0.00214461	0.00234626	0.000514113	0.00266102	0.00317514	0.000773287	0.00387165	0.00464493
RCDS_SHZS_266_F02	2	4	4	4	5.65464e-06	1.05824e-07	5.76046e-06	0.999994	1	1.99999	0.00260042	0.00127526	0.00387568	0.493285	0.0168771	0.510162	0.0199572	0.0025294	0.0224866	0.452794	0.651854	1.10465	0.0144809	0.325219	0.3397	0.0168818	0.00224465	0.0191264
GCDS_SHZS_404_B08	5	4	5	5	2.5524e-13	1.23649e-05	1.23649e-05	1	0.999988	1.99999	0.000591143	0.000367211	0.000958354	0.000379281	0.000543233	0.000922514	0.000607672	0.00120909	0.00181677	0.0930479	0.545684	0.638732	0.903972	0.451898	1.35587	0.0014023	0.000297547	0.00169984
LCDS_SHZS_053_F08	2	6	6	2	0.197386	0.00901313	0.206399	0.802614	0.990987	1.7936	0.0395854	0.00410891	0.0436943	0.665045	0.0489965	0.714041	0.00539939	0.00204203	0.00744142	0.245336	0.0118521	0.257188	0.0187254	0.00487036	0.0235958	0.0259094	0.92813	0.95404
RCDS_SHZS_206_H02	5	4	5	4	0.0636686	0.0414768	0.105145	0.936331	0.958523	1.89485	0.000453111	0.00487303	0.00532614	0.00619727	0.121554	0.127751	0.00408266	0.00356811	0.00765077	0.029616	0.569466	0.599082	0.958962	0.278308	1.23727	0.000689066	0.0222309	0.0229199
LCDS_SHZS_028_D11	5	5	5	2	0.0467334	5.71299e-07	0.0467339	0.953267	0.999999	1.95327	0.00218681	0.00291618	0.00510299	0.261034	0.284982	0.546016	0.0020914	0.00844774	0.0105391	0.18126	0.143928	0.325188	0.533038	0.526689	1.05973	0.0203904	0.0330375	0.0534279
HC	0
HCC	1
NSCLC	2
PAAD	3
CRC	4
GC	5
PTC	6
